# Supplementary material for: Comparative Gut Microbiome Alterations in Myalgic Encephalomyelitis/Chronic Fatigue Syndrome and Long COVID-19 Syndrome
Source: Biomedicines. 2026 May 22;14(6):1183. doi: 10.3390/biomedicines14061183 (PMC13296197; doi:10.3390/biomedicines14061183)
Supplement: Supplementary file 1 [file biomedicines-14-01183-s001.zip › suppl. files/Supplementary tables.xlsx]

## Sheet: S1. Patient_metadata
partient_ID	patient_group	age	аge_group	sex	height	weight	BMI	BMI_group	pet
CP02	post COVID	47	36-50	female
CP04	post COVID	35	under 35	female
CP07	post COVID	74	over 50	female
CP08	post COVID	58	over 50	female	167	66	23.67	healthy
CP11	post COVID	36	36-50	female	170	65	22.49	healthy
CP12	post COVID	40	36-50	male	170	65	22.49	healthy
CP13	post COVID	62	over 50	female	155	58	24.14	healthy
CP16	post COVID	48	36-50	male	189	76	21.28	healthy	yes
CP17	post COVID	66	over 50	female	160	59	23.05	healthy	yes
CP18	post COVID	53	over 50	male	164	65	24.17	healthy	yes
CP19	post COVID	58	over 50	male	174	100	33.03	obese	yes
CP22	post COVID	44	36-50	female	160	59	23.05	healthy	no
CP23	post COVID	36	36-50	female	165	56	20.57	healthy	no
CP25	post COVID	43	36-50	male	195	110	28.93	overweight	no
CP32	post COVID	64	over 50	female
CP33	post COVID	68	over 50	male
CP36	post COVID	59	over 50	female	172	56	18.93	healthy	no
CP38	post COVID	63	over 50	female	165	60	22.04	healthy	no
CP39	post COVID	39	36-50	male	170	75	25.95	overweight	no
CP40	post COVID	55	over 50	female	168	70	24.8	healthy	no
CP43	post COVID	55	over 50	female	155	70	29.1	overweight
CP44	post COVID	54	over 50	female	167	61	21.87	healthy	no
CP45	post COVID	37	36-50	female	172	58	19.61	healthy	yes
CP47	post COVID	40	36-50	female	164	52	19.33	healthy	no
CP49	post COVID	46	36-50	female	180	71	21.91	healthy	yes
CP51	post COVID	39	36-50	female	177	75	23.94	healthy	no
CP52	post COVID	40	36-50	male	175	83	27.1	overweight	no
CP53	post COVID	21	under 35	male	179	83	25.9	overweight	yes
CP54	post COVID	66	over 50	female	160	85	33.2	obese	no
CP55	post COVID	21	under 35	female	165	50	18.37	underweight	no
CP56	post COVID	31	under 35	male	186	122	35.26	obese	yes
CP57	post COVID	35	under 35	female	164	54	20.08	healthy	yes
CP58	post COVID	56	over 50	female	167	67	24.02	healthy	no
CP59	post COVID	57	over 50	female	164	87	32.35	obese	no
CP60	post COVID	56	over 50	female	164	73	27.14	overweight	no
CP61	post COVID	65	over 50	female	162	58	22.1	healthy	no
CS02	post COVID	28	under 35	male
CS03	post COVID	50	36-50	female
CS05	post COVID	37	36-50	male
CS06	post COVID	54	over 50	female	162	96	36.58	obese
CS09	post COVID	38	36-50	female	165	90	33.06	obese
CS10	post COVID	41	36-50	female	163	80	30.11	obese
CS12	post COVID	43	36-50	female
CS14	post COVID	52	over 50	female	160	73	28.52	overweight
CS15	post COVID	43	36-50	female	165	67	24.61	healthy
CS20	post COVID	44	36-50	female	170	68	23.53	healthy
CS22	post COVID	55	over 50	female	172	55	18.6	healthy
CS24	post COVID	58	over 50	female	160
CS30	post COVID	44	36-50	male	184	84	24.81	healthy
CS31	post COVID	39	36-50	female	173	55	18.38	underweight
SP01	ME/CFS	32	under 35	male
SP02	ME/CFS	51	over 50	female
SP03	ME/CFS	65	over 50	female
SP04	ME/CFS	39	36-50	female	164	56	20.82	healthy
SP05	ME/CFS	59	over 50	male	188	140	39.61	obese
SP06	ME/CFS	68	over 50	male	176	105	33.9	obese
SP07	ME/CFS	55	over 50	male	179	88	27.46	overweight
SP08	ME/CFS	56	over 50	female	156	48	19.72	healthy
SP09	ME/CFS	23	under 35	male	185	83	24.25	healthy
SP10	ME/CFS	48	36-50	female	170	50	17.3	underweight
SP100	ME/CFS	49	36-50	female	180	65	20.06	healthy	no
SP101	ME/CFS	53	over 50	female	178	60	18.94	healthy	no
SP102	ME/CFS	32	under 35	male	190	93	25.76	overweight	no
SP106	ME/CFS	56	over 50	female	164	62	23.05	healthy	no
SP109	ME/CFS	27	under 35	female	165	66	24.24	healthy	no
SP11	ME/CFS	36	36-50	female	175	62	20.24	healthy
SP110	ME/CFS	61	over 50	female	154	95	40.06	obese	yes
SP112	ME/CFS	43	36-50	male	186	96	27.75	overweight	no
SP117	ME/CFS	54	over 50	female	160	60	23.44	healthy	no
SP119	ME/CFS	64	over 50	female	162	54	20.58	healthy	no
SP120	ME/CFS	56	over 50	female	165	52	19.1	healthy	no
SP14	ME/CFS	63	over 50	female	155	58	24.14	healthy	no
SP17	ME/CFS	50	36-50	female	160	60	23.44	healthy	no
SP19	ME/CFS	62	over 50	female	154	85	35.84	obese	no
SP21	ME/CFS	50	36-50	female	159	47	18.59	healthy	no
SP23	ME/CFS	59	over 50	female	160	70	27.34	overweight
SP26	ME/CFS	67	over 50	female	158	64	25.64	overweight	no
SP35	ME/CFS	42	36-50	female	176	68	21.95	healthy	no
SP36	ME/CFS	61	over 50	female	165	60	22.04	healthy	no
SP38	ME/CFS	42	36-50	female	171	63	21.55	healthy	no
SP49	ME/CFS	38	36-50	female	159	60	23.73	healthy	no
SP52	ME/CFS	40	36-50	female
SP54	ME/CFS	45	36-50	female	168	80	28.34	overweight	no
SP55	ME/CFS	26	under 35	female	147	39	18.05	underweight	yes
SP56	ME/CFS	57	over 50	male	195	120	31.56	obese	no
SP57	ME/CFS	24	under 35	male	180	88	27.16	overweight	yes
SP58	ME/CFS	21	under 35	female	151	59	25.88	overweight	no
SP59	ME/CFS	36	36-50	male	180	84	25.93	overweight	no
SP60	ME/CFS	31	under 35	female	162	56	21.34	healthy	no
SP61	ME/CFS	44	36-50	male	178	102	32.19	obese	no
SP63	ME/CFS	48	36-50	female	158	58	23.23	healthy	yes
SP65	ME/CFS	25	under 35	female	174	58	19.16	healthy	no
SP66	ME/CFS	64	over 50	female	171	67	22.91	healthy	no
SP68	ME/CFS	51	over 50	female	160	50	19.53	healthy	no
SP69	ME/CFS	30	under 35	male	170	70	24.22	healthy	yes
SP70	ME/CFS	54	over 50	female	165	60	22.04	healthy	no
SP71	ME/CFS	29	under 35	female	158	55	22.03	healthy	no
SP73	ME/CFS	19	under 35	female
SP74	ME/CFS	48	36-50	female
SP76	ME/CFS	54	over 50	female	169	68	23.81	healthy	no
SP77	ME/CFS	27	under 35	female	172	65	21.97	healthy
SP78	ME/CFS	46	36-50	female	166	100	36.29	obese	yes
SP80	ME/CFS	38	36-50	female	161	51	19.68	healthy	yes
SP81	ME/CFS	26	under 35	female	165	59	21.67	healthy	yes
SP90	ME/CFS	68	over 50	female	169	61	21.36	healthy	yes
SP91	ME/CFS	58	over 50	female	162	75	28.58	overweight	no
SP92	ME/CFS	30	under 35	male	184	74	21.86	healthy	yes
SP96	ME/CFS	62	over 50	female	165	58	21.3	healthy	no
SP97	ME/CFS	27	under 35	female	165	67	24.61	healthy	no
SP98	ME/CFS	36	36-50	female	172	70	23.66	healthy	yes
SP99	ME/CFS	52	over 50	female	158	62	24.84	healthy	no
SS01	ME/CFS	49	36-50	female
SS05	ME/CFS	45	36-50	female	170	60	20.76	healthy
SS06	ME/CFS	44	36-50	male	178	75	23.67	healthy
SS08	ME/CFS	49	36-50	female	167	68	24.38	healthy
SS09	ME/CFS	37	36-50	male	178	85	26.83	overweight
SS11	ME/CFS	30	under 35	female	165	54	19.83	healthy
SS12	ME/CFS	52	over 50	female	176	100	32.28	obese
SS13	ME/CFS	24	under 35	male	175	73	23.84	healthy
SS14	ME/CFS	35	under 35	female	170	57	19.72	healthy
SS15	ME/CFS	19	under 35	female	169	65	22.76	healthy
SS17	ME/CFS	49	36-50	female
SS18	ME/CFS	35	under 35	female	168	80	28.34	overweight
SS19	ME/CFS	34	under 35	female	170	61	21.11	healthy
SS20	ME/CFS	37	36-50	male	180	62	19.14	healthy
SS22	ME/CFS	35	under 35	female	170	74	25.6	overweight
ZK01	healthy control	22	under 35	female	165	55	20.2	healthy
ZK26	healthy control	25	under 35	female	167	54	19.36	healthy	no
ZK27	healthy control	63	over 50	female	165	58	21.3	healthy	yes
ZK29	healthy control	53	over 50	female	160	68	26.56	overweight	no
ZK38	healthy control	37	36-50	female	169	57	19.96	healthy	yes
ZK40	healthy control	26	under 35	female	165	50	18.37	underweight	yes
ZK43	healthy control	26	under 35	male	167	60	21.5	healthy
ZK49	healthy control	56	over 50	female
ZK50	healthy control	60	over 50	female	158	57	22.83	healthy	no
ZK55	healthy control	21	under 35	female	172	51	17.24	underweight	yes
ZK56	healthy control	66	over 50	female	155	80	33.3	obese
ZK58	healthy control	33	under 35	female	155	45	18.73	healthy	no
ZK60	healthy control	43	36-50	female	154	70	29.52	overweight	yes
ZK61	healthy control	47	36-50	female	153	65	27.77	overweight	yes
ZK62	healthy control	24	under 35	male	180	84	25.93	overweight	yes
ZK64	healthy control	44	36-50	female	160	38	14.84	underweight	yes
ZK66	healthy control	33	under 35	male	186	111	32.08	obese	no
ZK67	healthy control	23	under 35	male
ZK68	healthy control	20	under 35	male
ZK69	healthy control	33	under 35	male	185	80	23.37	healthy	no
ZK71	healthy control	22	under 35	female	163	54	20.32	healthy	yes
ZK73	healthy control	22	under 35	female	165	57	20.94	healthy	yes
ZK78	healthy control	22	under 35	female	165	46	16.9	underweight	yes
ZK79	healthy control	26	under 35	female	165	86	31.59	obese	yes
ZK81	healthy control	23	under 35	male	183	91	27.17	overweight	no
ZK82	healthy control	23	under 35	male	185	60	17.53	underweight	yes
ZK84	healthy control	21	under 35	female	165	49	18	underweight	yes
ZK85	healthy control	21	under 35	female	165	51	18.73	healthy	yes
ZK86	healthy control	62	over 50	female	160	75	29.3	overweight	no
ZK88	healthy control	29	under 35	male	190	100	27.7	overweight	no
ZK89	healthy control	35	under 35	male	174	80	26.42	overweight	no
ZK90	healthy control	55	over 50	female	170	73	25.26	overweight	yes
ZK91	healthy control	46	36-50	female	180	80	24.69	healthy	yes
ZK92	healthy control	59	over 50	female	163	80	30.11	obese	no
SP24	healthy control	54	over 50	female	171	56	19.15	healthy	yes
SP45	healthy control	19	under 35	female	178	68	21.46	healthy	no
SP72	healthy control	37	36-50	male	175	80	26.12	overweight	no

## Sheet: S2. ANCOM_genus_adj_sig
taxon	short_taxon	group_var	reference_level	contrast_level	contrast_label	contrast_id	model_reference_level	coefficient_name	coefficient_orientation	raw_effect_size	effect_size	stderr	statistic	p_value	q_value	direction	diff_abn	passed_ss	passes_default_filter	passes_nominal_p
d__Bacteria;p__Pseudomonadota;c__Gammaproteobacteria;o__Burkholderiales;f__Burkholderiaceae_A_595427;g__Sutterella	Sutterella	patient_group	control	ME-CFS	control vs ME-CFS	patient-group__control__vs__me-cfs	control	patient_groupME-CFS	other_vs_reference_inverted_to_reference_vs_other	2.01577	-2.01577	0.335049	6.01634	1.52297e-06	1.19004e-05	Higher in right group	TRUE		TRUE	TRUE
d__Bacteria;p__Bacillota_A_368345;c__Clostridia_258483;o__Christensenellales;f__CAG-138;g__CAG-1024	CAG-1024	patient_group	control	ME-CFS	control vs ME-CFS	patient-group__control__vs__me-cfs	control	patient_groupME-CFS	other_vs_reference_inverted_to_reference_vs_other	-2.21435	2.21435	0.322593	-6.86422	2.01713e-06	1.57618e-05	Higher in left group	TRUE		TRUE	TRUE
d__Bacteria;p__Bacteroidota;c__Bacteroidia;o__Bacteroidales;f__Muribaculaceae;g__Paramuribaculum	Paramuribaculum	patient_group	control	ME-CFS	control vs ME-CFS	patient-group__control__vs__me-cfs	control	patient_groupME-CFS	other_vs_reference_inverted_to_reference_vs_other	-2.40073	2.40073	0.335208	-7.16191	3.06119e-05	0.0002392	Higher in left group	TRUE		TRUE	TRUE
d__Bacteria;p__Bacteroidota;c__Bacteroidia;o__Bacteroidales;f__Muribaculaceae;g__Lepagella	Lepagella	patient_group	control	ME-CFS	control vs ME-CFS	patient-group__control__vs__me-cfs	control	patient_groupME-CFS	other_vs_reference_inverted_to_reference_vs_other	2.19111	-2.19111	0.339608	6.45188	3.15164e-05	0.000246268	Higher in right group	TRUE		TRUE	TRUE
d__Bacteria;p__Bacillota_A_368345;c__Clostridia_258483;o__Lachnospirales;f__Lachnospiraceae;g__Merdimonas	Merdimonas	patient_group	control	ME-CFS	control vs ME-CFS	patient-group__control__vs__me-cfs	control	patient_groupME-CFS	other_vs_reference_inverted_to_reference_vs_other	1.92164	-1.92164	0.322141	5.96522	4.70551e-05	0.000367686	Higher in right group	TRUE		TRUE	TRUE
d__Bacteria;p__Actinomycetota;c__Coriobacteriia;o__Coriobacteriales;f__Eggerthellaceae;g__Rubneribacter	Rubneribacter	patient_group	control	ME-CFS	control vs ME-CFS	patient-group__control__vs__me-cfs	control	patient_groupME-CFS	other_vs_reference_inverted_to_reference_vs_other	1.92352	-1.92352	0.326042	5.8996	7.25723e-05	0.000567077	Higher in right group	TRUE		TRUE	TRUE
d__Bacteria;p__Bacillota_C;c__Negativicutes;o__Veillonellales;f__Veillonellaceae;g__Veillonella_A	Veillonella_A	patient_group	control	ME-CFS	control vs ME-CFS	patient-group__control__vs__me-cfs	control	patient_groupME-CFS	other_vs_reference_inverted_to_reference_vs_other	1.46695	-1.46695	0.332824	4.40759	9.45887e-05	0.000739112	Higher in right group	TRUE		TRUE	TRUE
d__Bacteria;p__Bacillota_I;c__Bacilli_A;o__Lactobacillales;f__Lactobacillaceae;g__Lactobacillus	Lactobacillus	patient_group	control	ME-CFS	control vs ME-CFS	patient-group__control__vs__me-cfs	control	patient_groupME-CFS	other_vs_reference_inverted_to_reference_vs_other	-1.40945	1.40945	0.326968	-4.31068	0.000207147	0.00161864	Higher in left group	TRUE		TRUE	TRUE
d__Bacteria;p__Bacillota_A_368345;c__Clostridia_258483;o__Christensenellales;f__Pumilibacteraceae;g__	Pumilibacteraceae	patient_group	control	ME-CFS	control vs ME-CFS	patient-group__control__vs__me-cfs	control	patient_groupME-CFS	other_vs_reference_inverted_to_reference_vs_other	-1.59111	1.59111	0.320935	-4.95773	0.000210401	0.00164406	Higher in left group	TRUE		TRUE	TRUE
d__Bacteria;p__Bacillota_A_368345;c__Clostridia_258483;o__Oscillospirales;f__UBA929;g__WRAI01	WRAI01	patient_group	control	ME-CFS	control vs ME-CFS	patient-group__control__vs__me-cfs	control	patient_groupME-CFS	other_vs_reference_inverted_to_reference_vs_other	-1.61731	1.61731	0.320946	-5.0392	0.000226719	0.00177157	Higher in left group	TRUE		TRUE	TRUE
d__Bacteria;p__Bacillota_C;c__Negativicutes;o__Acidaminococcales;f__Acidaminococcaceae;g__Phascolarctobacterium_A_40086	Phascolarctobacterium_A_40086	patient_group	control	ME-CFS	control vs ME-CFS	patient-group__control__vs__me-cfs	control	patient_groupME-CFS	other_vs_reference_inverted_to_reference_vs_other	1.40953	-1.40953	0.380554	3.70388	0.00046967	0.00366998	Higher in right group	TRUE		TRUE	TRUE
d__Bacteria;p__Bacillota_A_368345;c__Clostridia_258483;o__Oscillospirales;f__Ruminococcaceae;g__Massilioclostridium	Massilioclostridium	patient_group	control	ME-CFS	control vs ME-CFS	patient-group__control__vs__me-cfs	control	patient_groupME-CFS	other_vs_reference_inverted_to_reference_vs_other	1.62776	-1.62776	0.323321	5.0345	0.00051074	0.0039909	Higher in right group	TRUE		TRUE	TRUE
d__Bacteria;p__Bacillota_A_368345;c__Clostridia_258483;o__Peptostreptococcales;f__Peptostreptococcaceae_256921;g__Terrisporobacter	Terrisporobacter	patient_group	control	ME-CFS	control vs ME-CFS	patient-group__control__vs__me-cfs	control	patient_groupME-CFS	other_vs_reference_inverted_to_reference_vs_other	-1.24604	1.24604	0.338991	-3.67574	0.000712284	0.00485347	Higher in left group	TRUE		TRUE	TRUE
d__Bacteria;p__Bacillota_A_368345;c__Clostridia_258483;o__Christensenellales;f__CAG-138;g__SFEL01	SFEL01	patient_group	control	ME-CFS	control vs ME-CFS	patient-group__control__vs__me-cfs	control	patient_groupME-CFS	other_vs_reference_inverted_to_reference_vs_other	-1.33103	1.33103	0.331746	-4.01218	0.00128499	0.00875589	Higher in left group	TRUE		TRUE	TRUE
d__Bacteria;p__Bacillota_A_368345;c__Clostridia_258483;o__Lachnospirales;f__Lachnospiraceae;g__Massilistercora	Massilistercora	patient_group	control	ME-CFS	control vs ME-CFS	patient-group__control__vs__me-cfs	control	patient_groupME-CFS	other_vs_reference_inverted_to_reference_vs_other	1.11502	-1.11502	0.318552	3.50026	0.00139172	0.0108748	Higher in right group	TRUE		TRUE	TRUE
d__Bacteria;p__Bacillota_A_368345;c__Clostridia_258483;o__Lachnospirales;f__Lachnospiraceae;g__Faecalimonas	Faecalimonas	patient_group	control	ME-CFS	control vs ME-CFS	patient-group__control__vs__me-cfs	control	patient_groupME-CFS	other_vs_reference_inverted_to_reference_vs_other	-1.28417	1.28417	0.333045	-3.85585	0.00155523	0.0121525	Higher in left group	TRUE		TRUE	TRUE
d__Bacteria;p__Verrucomicrobiota;c__Verrucomicrobiae;o__Verrucomicrobiales;f__Akkermansiaceae;g__Akkermansia	Akkermansia	patient_group	control	ME-CFS	control vs ME-CFS	patient-group__control__vs__me-cfs	control	patient_groupME-CFS	other_vs_reference_inverted_to_reference_vs_other	1.16245	-1.16245	0.348813	3.3326	0.00159012	0.0124251	Higher in right group	TRUE		TRUE	TRUE
d__Bacteria;p__Bacillota_A_368345;c__Clostridia_258483;o__Lachnospirales;f__Lachnospiraceae;g__Lactonifactor	Lactonifactor	patient_group	control	ME-CFS	control vs ME-CFS	patient-group__control__vs__me-cfs	control	patient_groupME-CFS	other_vs_reference_inverted_to_reference_vs_other	1.26744	-1.26744	0.32243	3.93092	0.00199537	0.0155917	Higher in right group	TRUE		TRUE	TRUE
d__Bacteria;p__Bacillota_A_368345;c__Clostridia_258483;o__Lachnospirales;f__Lachnospiraceae;g__Frisingicoccus	Frisingicoccus	patient_group	control	ME-CFS	control vs ME-CFS	patient-group__control__vs__me-cfs	control	patient_groupME-CFS	other_vs_reference_inverted_to_reference_vs_other	1.19577	-1.19577	0.324036	3.69022	0.00272029	0.0212562	Higher in right group	TRUE		TRUE	TRUE
d__Bacteria;p__Bacillota_A_368345;c__Clostridia_258483;o__Lachnospirales;f__Lachnospiraceae;g__Otoolea_135853	Otoolea_135853	patient_group	control	ME-CFS	control vs ME-CFS	patient-group__control__vs__me-cfs	control	patient_groupME-CFS	other_vs_reference_inverted_to_reference_vs_other	1.05546	-1.05546	0.319999	3.29833	0.00282036	0.0220381	Higher in right group	TRUE		TRUE	TRUE
d__Bacteria;p__Bacillota_A_368345;c__Clostridia_258483;o__Oscillospirales;f__Oscillospiraceae_88309;g__Lawsonibacter	Lawsonibacter	patient_group	control	ME-CFS	control vs ME-CFS	patient-group__control__vs__me-cfs	control	patient_groupME-CFS	other_vs_reference_inverted_to_reference_vs_other	0.958204	-0.958204	0.326063	2.9387	0.00390593	0.0305207	Higher in right group	TRUE		TRUE	TRUE
d__Bacteria;p__Pseudomonadota;c__Alphaproteobacteria;o__RF32;f__CAG-239;g__Scatocola	Scatocola	patient_group	control	ME-CFS	control vs ME-CFS	patient-group__control__vs__me-cfs	control	patient_groupME-CFS	other_vs_reference_inverted_to_reference_vs_other	1.14223	-1.14223	0.330146	3.45977	0.00422812	0.0330383	Higher in right group	TRUE		TRUE	TRUE
d__Bacteria;p__Bacillota_A_368345;c__Clostridia_258483;o__Oscillospirales;f__Acutalibacteraceae;g__Clostridium_A_51961	Clostridium_A_51961	patient_group	control	ME-CFS	control vs ME-CFS	patient-group__control__vs__me-cfs	control	patient_groupME-CFS	other_vs_reference_inverted_to_reference_vs_other	0.991636	-0.991636	0.331193	2.99413	0.00441876	0.034528	Higher in right group	TRUE		TRUE	TRUE
d__Bacteria;p__Bacillota_A_368345;c__Clostridia_258483;o__Oscillospirales;f__Oscillospiraceae_88309;g__Vescimonas	Vescimonas	patient_group	control	ME-CFS	control vs ME-CFS	patient-group__control__vs__me-cfs	control	patient_groupME-CFS	other_vs_reference_inverted_to_reference_vs_other	1.1824	-1.1824	0.409051	2.8906	0.00464125	0.0362665	Higher in right group	TRUE		TRUE	TRUE
d__Bacteria;p__Bacillota_A_368345;c__Clostridia_258483;o__Lachnospirales;f__Lachnospiraceae;g__Eubacterium_F	Eubacterium_F	patient_group	control	ME-CFS	control vs ME-CFS	patient-group__control__vs__me-cfs	control	patient_groupME-CFS	other_vs_reference_inverted_to_reference_vs_other	0.977746	-0.977746	0.344876	2.83506	0.005904	0.0461336	Higher in right group	TRUE		TRUE	TRUE
d__Bacteria;p__Bacillota_A_368345;c__Clostridia_258483;o__Peptostreptococcales;f__Peptostreptococcaceae_256921;g__Terrisporobacter	Terrisporobacter	patient_group	control	post-covid	control vs post-covid	patient-group__control__vs__post-covid	control	patient_grouppost-covid	other_vs_reference_inverted_to_reference_vs_other	-2.25357	2.25357	0.422729	-5.33101	4.38635e-06	3.42747e-05	Higher in left group	TRUE		TRUE	TRUE
d__Bacteria;p__Pseudomonadota;c__Gammaproteobacteria;o__Burkholderiales;f__Burkholderiaceae_A_595427;g__Sutterella	Sutterella	patient_group	control	post-covid	control vs post-covid	patient-group__control__vs__post-covid	control	patient_grouppost-covid	other_vs_reference_inverted_to_reference_vs_other	2.07601	-2.07601	0.434727	4.77543	4.73386e-05	0.000322563	Higher in right group	TRUE		TRUE	TRUE
d__Bacteria;p__Bacillota_A_368345;c__Clostridia_258483;o__Lachnospirales;f__Lachnospiraceae;g__Hominisplanchenecus_A	Hominisplanchenecus_A	patient_group	control	post-covid	control vs post-covid	patient-group__control__vs__post-covid	control	patient_grouppost-covid	other_vs_reference_inverted_to_reference_vs_other	-1.81248	1.81248	0.429178	-4.22313	6.26255e-05	0.000489353	Higher in left group	TRUE		TRUE	TRUE
d__Bacteria;p__Bacteroidota;c__Bacteroidia;o__Bacteroidales;f__Muribaculaceae;g__JAGBWK01	JAGBWK01	patient_group	control	post-covid	control vs post-covid	patient-group__control__vs__post-covid	control	patient_grouppost-covid	other_vs_reference_inverted_to_reference_vs_other	-2.35727	2.35727	0.447839	-5.26366	6.33571e-05	0.00049507	Higher in left group	TRUE		TRUE	TRUE
d__Bacteria;p__Bacillota_A_368345;c__Clostridia_258483;o__Christensenellales;f__CAG-138;g__CAG-1024	CAG-1024	patient_group	control	post-covid	control vs post-covid	patient-group__control__vs__post-covid	control	patient_grouppost-covid	other_vs_reference_inverted_to_reference_vs_other	-2.14493	2.14493	0.419538	-5.11261	7.28069e-05	0.000496103	Higher in left group	TRUE		TRUE	TRUE
d__Bacteria;p__Bacteroidota;c__Bacteroidia;o__Bacteroidales;f__Muribaculaceae;g__Paramuribaculum	Paramuribaculum	patient_group	control	post-covid	control vs post-covid	patient-group__control__vs__post-covid	control	patient_grouppost-covid	other_vs_reference_inverted_to_reference_vs_other	-2.43672	2.43672	0.430423	-5.66123	0.000209185	0.00142538	Higher in left group	TRUE		TRUE	TRUE
d__Bacteria;p__Bacillota_A_368345;c__Clostridia_258483;o__Oscillospirales;f__UBA929;g__WRAI01	WRAI01	patient_group	control	post-covid	control vs post-covid	patient-group__control__vs__post-covid	control	patient_grouppost-covid	other_vs_reference_inverted_to_reference_vs_other	-1.91363	1.91363	0.416862	-4.59056	0.000506312	0.00344999	Higher in left group	TRUE		TRUE	TRUE
d__Bacteria;p__Bacillota_A_368345;c__Clostridia_258483;o__Lachnospirales;f__Lachnospiraceae;g__Blautia_A_141781	Blautia_A_141781	patient_group	control	post-covid	control vs post-covid	patient-group__control__vs__post-covid	control	patient_grouppost-covid	other_vs_reference_inverted_to_reference_vs_other	-1.32715	1.32715	0.370278	-3.58421	0.000472255	0.00369018	Higher in left group	TRUE		TRUE	TRUE
d__Bacteria;p__Pseudomonadota;c__Gammaproteobacteria;o__Enterobacterales_737866;f__Pasteurellaceae;g__Haemophilus_D_735815	Haemophilus_D_735815	patient_group	control	post-covid	control vs post-covid	patient-group__control__vs__post-covid	control	patient_grouppost-covid	other_vs_reference_inverted_to_reference_vs_other	1.75783	-1.75783	0.427266	4.11413	0.000538722	0.00420955	Higher in right group	TRUE		TRUE	TRUE
d__Bacteria;p__Bacillota_A_368345;c__Clostridia_258483;o__Lachnospirales;f__Lachnospiraceae;g__	Lachnospiraceae	patient_group	control	post-covid	control vs post-covid	patient-group__control__vs__post-covid	control	patient_grouppost-covid	other_vs_reference_inverted_to_reference_vs_other	-1.52126	1.52126	0.434605	-3.50033	0.000640098	0.00500169	Higher in left group	TRUE		TRUE	TRUE
d__Bacteria;p__Bacillota_A_368345;c__Clostridia_258483;o__Christensenellales;f__CAG-138;g__SFEL01	SFEL01	patient_group	control	post-covid	control vs post-covid	patient-group__control__vs__post-covid	control	patient_grouppost-covid	other_vs_reference_inverted_to_reference_vs_other	-1.82674	1.82674	0.436561	-4.18438	0.000918008	0.00717327	Higher in left group	TRUE		TRUE	TRUE
d__Bacteria;p__Bacillota_A_368345;c__Clostridia_258483;o__Lachnospirales;f__Lachnospiraceae;g__Merdimonas	Merdimonas	patient_group	control	post-covid	control vs post-covid	patient-group__control__vs__post-covid	control	patient_grouppost-covid	other_vs_reference_inverted_to_reference_vs_other	1.7289	-1.7289	0.423266	4.08467	0.00128968	0.00878783	Higher in right group	TRUE		TRUE	TRUE
d__Bacteria;p__Bacillota_A_368345;c__Clostridia_258483;o__Peptostreptococcales;f__Peptostreptococcaceae_256921;g__Intestinibacter	Intestinibacter	patient_group	control	post-covid	control vs post-covid	patient-group__control__vs__post-covid	control	patient_grouppost-covid	other_vs_reference_inverted_to_reference_vs_other	-1.59284	1.59284	0.460308	-3.46038	0.0011422	0.00892512	Higher in left group	TRUE		TRUE	TRUE
d__Bacteria;p__Bacillota_I;c__Bacilli_A;o__Erysipelotrichales;f__Erysipelotrichaceae;g__Holdemanella	Holdemanella	patient_group	control	post-covid	control vs post-covid	patient-group__control__vs__post-covid	control	patient_grouppost-covid	other_vs_reference_inverted_to_reference_vs_other	-1.63369	1.63369	0.437324	-3.73565	0.00164541	0.0128571	Higher in left group	TRUE		TRUE	TRUE
d__Bacteria;p__Bacillota_A_368345;c__Clostridia_258483;o__Oscillospirales;f__Butyricicoccaceae;g__	Butyricicoccaceae	patient_group	control	post-covid	control vs post-covid	patient-group__control__vs__post-covid	control	patient_grouppost-covid	other_vs_reference_inverted_to_reference_vs_other	-1.60363	1.60363	0.436359	-3.67502	0.00225139	0.0153408	Higher in left group	TRUE		TRUE	TRUE
d__Bacteria;p__Actinomycetota;c__Coriobacteriia;o__Coriobacteriales;f__Eggerthellaceae;g__Senegalimassilia	Senegalimassilia	patient_group	control	post-covid	control vs post-covid	patient-group__control__vs__post-covid	control	patient_grouppost-covid	other_vs_reference_inverted_to_reference_vs_other	-1.33476	1.33476	0.411187	-3.24611	0.00244506	0.0191056	Higher in left group	TRUE		TRUE	TRUE
d__Bacteria;p__Bacillota_A_368345;c__Clostridia_258483;o__Lachnospirales;f__Lachnospiraceae;g__Roseburia_D	Roseburia_D	patient_group	control	post-covid	control vs post-covid	patient-group__control__vs__post-covid	control	patient_grouppost-covid	other_vs_reference_inverted_to_reference_vs_other	-1.5151	1.5151	0.430167	-3.52212	0.00375151	0.0255626	Higher in left group	TRUE		TRUE	TRUE
d__Bacteria;p__Bacillota_A_368345;c__Clostridia_258483;o__Lachnospirales;f__Lachnospiraceae;g__Anaerobutyricum	Anaerobutyricum	patient_group	control	post-covid	control vs post-covid	patient-group__control__vs__post-covid	control	patient_grouppost-covid	other_vs_reference_inverted_to_reference_vs_other	-1.13389	1.13389	0.380806	-2.97761	0.00358039	0.027977	Higher in left group	TRUE		TRUE	TRUE
d__Bacteria;p__Bacillota_A_368345;c__Clostridia_258483;o__Christensenellales;f__Pumilibacteraceae;g__	Pumilibacteraceae	patient_group	control	post-covid	control vs post-covid	patient-group__control__vs__post-covid	control	patient_grouppost-covid	other_vs_reference_inverted_to_reference_vs_other	-1.38648	1.38648	0.415303	-3.33848	0.00487442	0.0332141	Higher in left group	TRUE		TRUE	TRUE
d__Bacteria;p__Bacillota_A_368345;c__Clostridia_258483;o__Lachnospirales;f__Lachnospiraceae;g__Roseburia_C	Roseburia_C	patient_group	control	post-covid	control vs post-covid	patient-group__control__vs__post-covid	control	patient_grouppost-covid	other_vs_reference_inverted_to_reference_vs_other	-1.32017	1.32017	0.441255	-2.99185	0.00426464	0.0333237	Higher in left group	TRUE		TRUE	TRUE
d__Bacteria;p__Bacillota_A_368345;c__Clostridia_258483;o__Peptostreptococcales;f__Anaerovoracaceae;g__Hominibacterium	Hominibacterium	patient_group	control	post-covid	control vs post-covid	patient-group__control__vs__post-covid	control	patient_grouppost-covid	other_vs_reference_inverted_to_reference_vs_other	-1.17589	1.17589	0.396655	-2.96451	0.00456722	0.0356881	Higher in left group	TRUE		TRUE	TRUE
d__Bacteria;p__Bacteroidota;c__Bacteroidia;o__Bacteroidales;f__Muribaculaceae;g__Lepagella	Lepagella	patient_group	post-covid	ME-CFS	post-covid vs ME-CFS	patient-group__post-covid__vs__me-cfs	control	patient_grouppost-covid_patient_groupME-CFS	left_vs_right	-2.42069	-2.42069	0.402064	-6.02064	6.02309e-05	0.00041041	Higher in right group	TRUE		TRUE	TRUE
d__Bacteria;p__Bacillota_A_368345;c__Clostridia_258483;o__Oscillospirales;f__Ruminococcaceae;g__Neobittarella	Neobittarella	patient_group	post-covid	ME-CFS	post-covid vs ME-CFS	patient-group__post-covid__vs__me-cfs	control	patient_grouppost-covid_patient_groupME-CFS	left_vs_right	-1.82423	-1.82423	0.396546	-4.6003	0.000254894	0.00199173	Higher in right group	TRUE		TRUE	TRUE
d__Bacteria;p__Bacillota_A_368345;c__Clostridia_258483;o__Oscillospirales;f__Butyricicoccaceae;g__	Butyricicoccaceae	patient_group	post-covid	ME-CFS	post-covid vs ME-CFS	patient-group__post-covid__vs__me-cfs	control	patient_grouppost-covid_patient_groupME-CFS	left_vs_right	-1.73617	-1.73617	0.409915	-4.23544	0.000719545	0.00562249	Higher in right group	TRUE		TRUE	TRUE
d__Bacteria;p__Bacillota_A_368345;c__Clostridia_258483;o__Lachnospirales;f__Lachnospiraceae;g__Roseburia_D	Roseburia_D	patient_group	post-covid	ME-CFS	post-covid vs ME-CFS	patient-group__post-covid__vs__me-cfs	control	patient_grouppost-covid_patient_groupME-CFS	left_vs_right	-1.62547	-1.62547	0.400474	-4.05886	0.00135367	0.0105775	Higher in right group	TRUE		TRUE	TRUE
d__Bacteria;p__Bacillota_A_368345;c__Clostridia_258483;o__Christensenellales;f__Christensenellaceae;g__Christensenella	Christensenella	patient_group	post-covid	ME-CFS	post-covid vs ME-CFS	patient-group__post-covid__vs__me-cfs	control	patient_grouppost-covid_patient_groupME-CFS	left_vs_right	-1.58811	-1.58811	0.396432	-4.00601	0.00206488	0.0161349	Higher in right group	TRUE		TRUE	TRUE
d__Bacteria;p__Actinomycetota;c__Coriobacteriia;o__Coriobacteriales;f__Eggerthellaceae;g__Rubneribacter	Rubneribacter	patient_group	post-covid	ME-CFS	post-covid vs ME-CFS	patient-group__post-covid__vs__me-cfs	control	patient_grouppost-covid_patient_groupME-CFS	left_vs_right	-1.47056	-1.47056	0.39937	-3.68221	0.00313612	0.0213694	Higher in right group	TRUE		TRUE	TRUE
d__Bacteria;p__Bacteroidota;c__Bacteroidia;o__Bacteroidales;f__Muribaculaceae;g__JAGBWK01	JAGBWK01	patient_group	post-covid	ME-CFS	post-covid vs ME-CFS	patient-group__post-covid__vs__me-cfs	control	patient_grouppost-covid_patient_groupME-CFS	left_vs_right	-1.40195	-1.40195	0.417145	-3.36082	0.00370921	0.0252744	Higher in right group	TRUE		TRUE	TRUE
d__Bacteria;p__Bacillota_I;c__Bacilli_A;o__Erysipelotrichales;f__Coprobacillaceae;g__Faecalibacillus	Faecalibacillus	patient_group	post-covid	ME-CFS	post-covid vs ME-CFS	patient-group__post-covid__vs__me-cfs	control	patient_grouppost-covid_patient_groupME-CFS	left_vs_right	-1.3507	-1.3507	0.464069	-2.91055	0.00456925	0.0357039	Higher in right group	TRUE		TRUE	TRUE
d__Bacteria;p__Bacillota_A_368345;c__Clostridia_258483;o__Lachnospirales;f__Lachnospiraceae;g__Muricomes_149720	Muricomes_149720	patient_group	post-covid	ME-CFS	post-covid vs ME-CFS	patient-group__post-covid__vs__me-cfs	control	patient_grouppost-covid_patient_groupME-CFS	left_vs_right	-1.21417	-1.21417	0.399687	-3.03781	0.00625627	0.0488862	Higher in right group	TRUE		TRUE	TRUE

## Sheet: S3. ANCOM_species_adj_sig
taxon	short_taxon	group_var	reference_level	contrast_level	contrast_label	contrast_id	model_reference_level	coefficient_name	coefficient_orientation	raw_effect_size	effect_size	stderr	statistic	p_value	q_value	direction	diff_abn	passed_ss	passes_default_filter	passes_nominal_p
d__Bacteria;p__Bacillota_A_368345;c__Clostridia_258483;o__Lachnospirales;f__Lachnospiraceae;g__Jutongia;s__	Jutongia	patient_group	control	ME-CFS	control vs ME-CFS	patient-group__control__vs__me-cfs	control	patient_groupME-CFS	other_vs_reference_inverted_to_reference_vs_other	1.97076	-1.97076	0.335089	5.88131	2.32021e-05	0.000212846	Higher in right group	TRUE		TRUE	TRUE
d__Bacteria;p__Bacillota_I;c__Bacilli_A;o__Lactobacillales;f__Enterococcaceae;g__Enterococcus_B;s__	Enterococcus_B	patient_group	control	ME-CFS	control vs ME-CFS	patient-group__control__vs__me-cfs	control	patient_groupME-CFS	other_vs_reference_inverted_to_reference_vs_other	-2.35487	2.35487	0.324368	-7.25987	2.72668e-05	0.000250134	Higher in left group	TRUE		TRUE	TRUE
d__Bacteria;p__Bacillota_C;c__Negativicutes;o__Veillonellales;f__Veillonellaceae;g__Veillonella_A;s__	Veillonella_A	patient_group	control	ME-CFS	control vs ME-CFS	patient-group__control__vs__me-cfs	control	patient_groupME-CFS	other_vs_reference_inverted_to_reference_vs_other	1.62215	-1.62215	0.333428	4.86508	2.9402e-05	0.000269721	Higher in right group	TRUE		TRUE	TRUE
d__Bacteria;p__Bacteroidota;c__Bacteroidia;o__Bacteroidales;f__Bacteroidaceae;g__Phocaeicola_A;s__Phocaeicola_A coprocola	Phocaeicola_A coprocola	patient_group	control	ME-CFS	control vs ME-CFS	patient-group__control__vs__me-cfs	control	patient_groupME-CFS	other_vs_reference_inverted_to_reference_vs_other	1.67196	-1.67196	0.361498	4.62509	3.56095e-05	0.000326666	Higher in right group	TRUE		TRUE	TRUE
d__Bacteria;p__Bacillota_A_368345;c__Clostridia_258483;o__Christensenellales;f__Pumilibacteraceae;g__;s__	Pumilibacteraceae	patient_group	control	ME-CFS	control vs ME-CFS	patient-group__control__vs__me-cfs	control	patient_groupME-CFS	other_vs_reference_inverted_to_reference_vs_other	-1.872	1.872	0.32302	-5.79531	4.64112e-05	0.000425756	Higher in left group	TRUE		TRUE	TRUE
d__Bacteria;p__Bacillota_A_368345;c__Clostridia_258483;o__Lachnospirales;f__Lachnospiraceae;g__Lachnospira;s__Lachnospira pectinoschiza_B	Lachnospira pectinoschiza_B	patient_group	control	ME-CFS	control vs ME-CFS	patient-group__control__vs__me-cfs	control	patient_groupME-CFS	other_vs_reference_inverted_to_reference_vs_other	1.74482	-1.74482	0.323062	5.40088	5.88595e-05	0.00053995	Higher in right group	TRUE		TRUE	TRUE
d__Bacteria;p__Bacteroidota;c__Bacteroidia;o__Bacteroidales;f__Muribaculaceae;g__Lepagella;s__Lepagella muris_A	Lepagella muris_A	patient_group	control	ME-CFS	control vs ME-CFS	patient-group__control__vs__me-cfs	control	patient_groupME-CFS	other_vs_reference_inverted_to_reference_vs_other	2.03467	-2.03467	0.341891	5.95124	6.70081e-05	0.000614702	Higher in right group	TRUE		TRUE	TRUE
d__Bacteria;p__Bacillota_A_368345;c__Clostridia_258483;o__Lachnospirales;f__Lachnospiraceae;g__Merdimonas;s__	Merdimonas	patient_group	control	ME-CFS	control vs ME-CFS	patient-group__control__vs__me-cfs	control	patient_groupME-CFS	other_vs_reference_inverted_to_reference_vs_other	1.81167	-1.81167	0.324676	5.57993	8.92191e-05	0.000818456	Higher in right group	TRUE		TRUE	TRUE
d__Bacteria;p__Bacillota_I;c__Bacilli_A;o__Lactobacillales;f__Lactobacillaceae;g__Lactobacillus;s__Lactobacillus delbrueckii	Lactobacillus delbrueckii	patient_group	control	ME-CFS	control vs ME-CFS	patient-group__control__vs__me-cfs	control	patient_groupME-CFS	other_vs_reference_inverted_to_reference_vs_other	-1.60711	1.60711	0.327572	-4.90614	9.80737e-05	0.000899684	Higher in left group	TRUE		TRUE	TRUE
d__Bacteria;p__Bacillota_A_368345;c__Clostridia_258483;o__Oscillospirales;f__Butyricicoccaceae;g__Agathobaculum;s__	Agathobaculum	patient_group	control	ME-CFS	control vs ME-CFS	patient-group__control__vs__me-cfs	control	patient_groupME-CFS	other_vs_reference_inverted_to_reference_vs_other	-1.74244	1.74244	0.325604	-5.35141	0.000102192	0.000937468	Higher in left group	TRUE		TRUE	TRUE
d__Bacteria;p__Actinomycetota;c__Coriobacteriia;o__Coriobacteriales;f__Eggerthellaceae;g__Rubneribacter;s__	Rubneribacter	patient_group	control	ME-CFS	control vs ME-CFS	patient-group__control__vs__me-cfs	control	patient_groupME-CFS	other_vs_reference_inverted_to_reference_vs_other	1.86106	-1.86106	0.328704	5.66182	0.000105291	0.000965894	Higher in right group	TRUE		TRUE	TRUE
d__Bacteria;p__Bacillota_A_368345;c__Clostridia_258483;o__Oscillospirales;f__UBA929;g__WRAI01;s__WRAI01 sp009780275	WRAI01 sp009780275	patient_group	control	ME-CFS	control vs ME-CFS	patient-group__control__vs__me-cfs	control	patient_groupME-CFS	other_vs_reference_inverted_to_reference_vs_other	-1.75866	1.75866	0.323349	-5.4389	0.000113346	0.00103979	Higher in left group	TRUE		TRUE	TRUE
d__Bacteria;p__Bacillota_A_368345;c__Clostridia_258483;o__Oscillospirales;f__Ruminococcaceae;g__Massilioclostridium;s__	Massilioclostridium	patient_group	control	ME-CFS	control vs ME-CFS	patient-group__control__vs__me-cfs	control	patient_groupME-CFS	other_vs_reference_inverted_to_reference_vs_other	1.87227	-1.87227	0.325607	5.75009	0.000185145	0.00169843	Higher in right group	TRUE		TRUE	TRUE
d__Bacteria;p__Bacillota_A_368345;c__Clostridia_258483;o__Peptostreptococcales;f__Peptostreptococcaceae_256921;g__Terrisporobacter;s__	Terrisporobacter	patient_group	control	ME-CFS	control vs ME-CFS	patient-group__control__vs__me-cfs	control	patient_groupME-CFS	other_vs_reference_inverted_to_reference_vs_other	-1.32852	1.32852	0.340638	-3.90009	0.000368744	0.00301395	Higher in left group	TRUE		TRUE	TRUE
d__Bacteria;p__Pseudomonadota;c__Gammaproteobacteria;o__Burkholderiales;f__Burkholderiaceae_A_595427;g__Sutterella;s__Sutterella wadsworthensis_A_565869	Sutterella wadsworthensis_A_565869	patient_group	control	ME-CFS	control vs ME-CFS	patient-group__control__vs__me-cfs	control	patient_groupME-CFS	other_vs_reference_inverted_to_reference_vs_other	1.40778	-1.40778	0.335933	4.19066	0.000378747	0.00347446	Higher in right group	TRUE		TRUE	TRUE
d__Bacteria;p__Actinomycetota;c__Coriobacteriia;o__Coriobacteriales;f__Eggerthellaceae;g__Anaerotardibacter;s__Anaerotardibacter sp000435475	Anaerotardibacter sp000435475	patient_group	control	ME-CFS	control vs ME-CFS	patient-group__control__vs__me-cfs	control	patient_groupME-CFS	other_vs_reference_inverted_to_reference_vs_other	-1.33441	1.33441	0.35253	-3.78525	0.00054566	0.00500565	Higher in left group	TRUE		TRUE	TRUE
d__Bacteria;p__Pseudomonadota;c__Gammaproteobacteria;o__Burkholderiales;f__Burkholderiaceae_A_595427;g__Mesosutterella;s__	Mesosutterella	patient_group	control	ME-CFS	control vs ME-CFS	patient-group__control__vs__me-cfs	control	patient_groupME-CFS	other_vs_reference_inverted_to_reference_vs_other	1.56178	-1.56178	0.329941	4.7335	0.00061587	0.00564972	Higher in right group	TRUE		TRUE	TRUE
d__Bacteria;p__Bacillota_A_368345;c__Clostridia_258483;o__Lachnospirales;f__Lachnospiraceae;g__Dorea_A;s__	Dorea_A	patient_group	control	ME-CFS	control vs ME-CFS	patient-group__control__vs__me-cfs	control	patient_groupME-CFS	other_vs_reference_inverted_to_reference_vs_other	-1.48339	1.48339	0.327862	-4.52442	0.000696426	0.00638871	Higher in left group	TRUE		TRUE	TRUE
d__Bacteria;p__Bacillota_A_368345;c__Clostridia_258483;o__Lachnospirales;f__Lachnospiraceae;g__Enterocloster;s__Enterocloster clostridioformis	Enterocloster clostridioformis	patient_group	control	ME-CFS	control vs ME-CFS	patient-group__control__vs__me-cfs	control	patient_groupME-CFS	other_vs_reference_inverted_to_reference_vs_other	1.43864	-1.43864	0.32921	4.36999	0.000758481	0.00695797	Higher in right group	TRUE		TRUE	TRUE
d__Bacteria;p__Bacillota_A_368345;c__Clostridia_258483;o__Oscillospirales;f__Ruminococcaceae;g__Anaerotruncus;s__Anaerotruncus colihominis	Anaerotruncus colihominis	patient_group	control	ME-CFS	control vs ME-CFS	patient-group__control__vs__me-cfs	control	patient_groupME-CFS	other_vs_reference_inverted_to_reference_vs_other	1.21662	-1.21662	0.321245	3.78719	0.000853988	0.0078341	Higher in right group	TRUE		TRUE	TRUE
d__Bacteria;p__Bacillota_A_368345;c__Clostridia_258483;o__Christensenellales;f__CAG-138;g__SFEL01;s__	SFEL01	patient_group	control	ME-CFS	control vs ME-CFS	patient-group__control__vs__me-cfs	control	patient_groupME-CFS	other_vs_reference_inverted_to_reference_vs_other	-1.40326	1.40326	0.334798	-4.19135	0.000905641	0.00830794	Higher in left group	TRUE		TRUE	TRUE
d__Bacteria;p__Bacillota_A_368345;c__Clostridia_258483;o__Lachnospirales;f__Lachnospiraceae;g__Eubacterium_F;s__Eubacterium_F sp000687695	Eubacterium_F sp000687695	patient_group	control	ME-CFS	control vs ME-CFS	patient-group__control__vs__me-cfs	control	patient_groupME-CFS	other_vs_reference_inverted_to_reference_vs_other	1.1877	-1.1877	0.325781	3.64569	0.000908459	0.0083338	Higher in right group	TRUE		TRUE	TRUE
d__Bacteria;p__Bacteroidota;c__Bacteroidia;o__Bacteroidales;f__Bacteroidaceae;g__Phocaeicola_A;s__	Phocaeicola_A	patient_group	control	ME-CFS	control vs ME-CFS	patient-group__control__vs__me-cfs	control	patient_groupME-CFS	other_vs_reference_inverted_to_reference_vs_other	-1.44047	1.44047	0.361585	-3.98378	0.000960377	0.00881007	Higher in left group	TRUE		TRUE	TRUE
d__Bacteria;p__Bacillota_A_368345;c__Clostridia_258483;o__Oscillospirales;f__Oscillospiraceae_88309;g__Vescimonas;s__	Vescimonas	patient_group	control	ME-CFS	control vs ME-CFS	patient-group__control__vs__me-cfs	control	patient_groupME-CFS	other_vs_reference_inverted_to_reference_vs_other	1.23393	-1.23393	0.336927	3.66231	0.00103101	0.00945798	Higher in right group	TRUE		TRUE	TRUE
d__Bacteria;p__Bacteroidota;c__Bacteroidia;o__Bacteroidales;f__Bacteroidaceae;g__Bacteroides_H_857956;s__Bacteroides_H_857956 finegoldii	Bacteroides_H_857956 finegoldii	patient_group	control	ME-CFS	control vs ME-CFS	patient-group__control__vs__me-cfs	control	patient_groupME-CFS	other_vs_reference_inverted_to_reference_vs_other	1.17105	-1.17105	0.330841	3.5396	0.00118437	0.0108649	Higher in right group	TRUE		TRUE	TRUE
d__Bacteria;p__Bacillota_A_368345;c__Clostridia_258483;o__Lachnospirales;f__Lachnospiraceae;g__Enterocloster;s__Enterocloster aldenensis	Enterocloster aldenensis	patient_group	control	ME-CFS	control vs ME-CFS	patient-group__control__vs__me-cfs	control	patient_groupME-CFS	other_vs_reference_inverted_to_reference_vs_other	1.24577	-1.24577	0.322211	3.86632	0.00136746	0.0125444	Higher in right group	TRUE		TRUE	TRUE
d__Bacteria;p__Bacillota_C;c__Negativicutes;o__Acidaminococcales;f__Acidaminococcaceae;g__Phascolarctobacterium_A_40086;s__Phascolarctobacterium_A_40086 faecium	Phascolarctobacterium_A_40086 faecium	patient_group	control	ME-CFS	control vs ME-CFS	patient-group__control__vs__me-cfs	control	patient_groupME-CFS	other_vs_reference_inverted_to_reference_vs_other	1.26591	-1.26591	0.38247	3.30983	0.00159547	0.0146362	Higher in right group	TRUE		TRUE	TRUE
d__Bacteria;p__Bacillota_A_368345;c__Clostridia_258483;o__Lachnospirales;f__Lachnospiraceae;g__Blautia_A_141781;s__Blautia_A_141781 hydrogenotrophica	Blautia_A_141781 hydrogenotrophica	patient_group	control	ME-CFS	control vs ME-CFS	patient-group__control__vs__me-cfs	control	patient_groupME-CFS	other_vs_reference_inverted_to_reference_vs_other	1.1029	-1.1029	0.32621	3.38094	0.00269088	0.0246849	Higher in right group	TRUE		TRUE	TRUE
d__Bacteria;p__Actinomycetota;c__Actinomycetes;o__Actinomycetales;f__Bifidobacteriaceae;g__Bifidobacterium_388775;s__Bifidobacterium adolescentis	Bifidobacterium adolescentis	patient_group	control	ME-CFS	control vs ME-CFS	patient-group__control__vs__me-cfs	control	patient_groupME-CFS	other_vs_reference_inverted_to_reference_vs_other	1.23015	-1.23015	0.372084	3.30611	0.00308452	0.0252115	Higher in right group	TRUE		TRUE	TRUE
d__Bacteria;p__Bacillota_A_368345;c__Clostridia_258483;o__Lachnospirales;f__Lachnospiraceae;g__Lachnoclostridium_B;s__Lachnoclostridium_B intestinigallinarum	Lachnoclostridium_B intestinigallinarum	patient_group	control	ME-CFS	control vs ME-CFS	patient-group__control__vs__me-cfs	control	patient_groupME-CFS	other_vs_reference_inverted_to_reference_vs_other	1.19752	-1.19752	0.331211	3.61559	0.00281023	0.0257798	Higher in right group	TRUE		TRUE	TRUE
d__Bacteria;p__Bacillota_A_368345;c__Clostridia_258483;o__Lachnospirales;f__Lachnospiraceae;g__Lactonifactor;s__Lactonifactor longoviformis	Lactonifactor longoviformis	patient_group	control	ME-CFS	control vs ME-CFS	patient-group__control__vs__me-cfs	control	patient_groupME-CFS	other_vs_reference_inverted_to_reference_vs_other	1.21143	-1.21143	0.325188	3.72533	0.00289855	0.02659	Higher in right group	TRUE		TRUE	TRUE
d__Bacteria;p__Bacillota_A_368345;c__Clostridia_258483;o__Lachnospirales;f__Lachnospiraceae;g__Massilistercora;s__Massilistercora timonensis	Massilistercora timonensis	patient_group	control	ME-CFS	control vs ME-CFS	patient-group__control__vs__me-cfs	control	patient_groupME-CFS	other_vs_reference_inverted_to_reference_vs_other	1.03454	-1.03454	0.320987	3.22302	0.00291511	0.026742	Higher in right group	TRUE		TRUE	TRUE
d__Bacteria;p__Bacteroidota;c__Bacteroidia;o__Bacteroidales;f__Bacteroidaceae;g__Bacteroides_H_857956;s__Bacteroides_H_857956 salyersiae	Bacteroides_H_857956 salyersiae	patient_group	control	ME-CFS	control vs ME-CFS	patient-group__control__vs__me-cfs	control	patient_groupME-CFS	other_vs_reference_inverted_to_reference_vs_other	1.04343	-1.04343	0.337694	3.08987	0.00321272	0.0294721	Higher in right group	TRUE		TRUE	TRUE
d__Bacteria;p__Bacillota_A_368345;c__Clostridia_258483;o__Oscillospirales;f__Acutalibacteraceae;g__Clostridium_A_51961;s__Clostridium_A_51961 leptum	Clostridium_A_51961 leptum	patient_group	control	ME-CFS	control vs ME-CFS	patient-group__control__vs__me-cfs	control	patient_groupME-CFS	other_vs_reference_inverted_to_reference_vs_other	1.02216	-1.02216	0.330655	3.0913	0.00383404	0.0351717	Higher in right group	TRUE		TRUE	TRUE
d__Bacteria;p__Verrucomicrobiota;c__Verrucomicrobiae;o__Verrucomicrobiales;f__Akkermansiaceae;g__Akkermansia;s__Akkermansia muciniphila_D_776786	Akkermansia muciniphila_D_776786	patient_group	control	ME-CFS	control vs ME-CFS	patient-group__control__vs__me-cfs	control	patient_groupME-CFS	other_vs_reference_inverted_to_reference_vs_other	1.0526	-1.0526	0.350843	3.0002	0.00413537	0.037936	Higher in right group	TRUE		TRUE	TRUE
d__Bacteria;p__Bacteroidota;c__Bacteroidia;o__Bacteroidales;f__Muribaculaceae;g__JAGBWK01;s__	JAGBWK01	patient_group	control	ME-CFS	control vs ME-CFS	patient-group__control__vs__me-cfs	control	patient_groupME-CFS	other_vs_reference_inverted_to_reference_vs_other	-1.1698	1.1698	0.342857	-3.41191	0.00515503	0.0421349	Higher in left group	TRUE		TRUE	TRUE
d__Bacteria;p__Bacillota_A_368345;c__Clostridia_258483;o__Lachnospirales;f__Lachnospiraceae;g__Frisingicoccus;s__Frisingicoccus caecimuris	Frisingicoccus caecimuris	patient_group	control	ME-CFS	control vs ME-CFS	patient-group__control__vs__me-cfs	control	patient_groupME-CFS	other_vs_reference_inverted_to_reference_vs_other	1.11521	-1.11521	0.326477	3.41589	0.00459972	0.0421958	Higher in right group	TRUE		TRUE	TRUE
d__Bacteria;p__Bacillota_A_368345;c__Clostridia_258483;o__Oscillospirales;f__CAG-382;g__SFLA01;s__	SFLA01	patient_group	control	ME-CFS	control vs ME-CFS	patient-group__control__vs__me-cfs	control	patient_groupME-CFS	other_vs_reference_inverted_to_reference_vs_other	0.977644	-0.977644	0.319103	3.06372	0.0050391	0.0462265	Higher in right group	TRUE		TRUE	TRUE
d__Bacteria;p__Cyanobacteriota;c__Vampirovibrionia;o__Gastranaerophilales;f__Gastranaerophilaceae;g__CAG-196;s__CAG-196 sp002102975	CAG-196 sp002102975	patient_group	control	ME-CFS	control vs ME-CFS	patient-group__control__vs__me-cfs	control	patient_groupME-CFS	other_vs_reference_inverted_to_reference_vs_other	-1.0152	1.0152	0.322861	-3.1444	0.00533893	0.048977	Higher in left group	TRUE		TRUE	TRUE
d__Bacteria;p__Bacillota_A_368345;c__Clostridia_258483;o__Peptostreptococcales;f__Peptostreptococcaceae_256921;g__Terrisporobacter;s__	Terrisporobacter	patient_group	control	post-covid	control vs post-covid	patient-group__control__vs__post-covid	control	patient_grouppost-covid	other_vs_reference_inverted_to_reference_vs_other	-2.03902	2.03902	0.405238	-5.03166	1.1333e-05	0.000103964	Higher in left group	TRUE		TRUE	TRUE
d__Bacteria;p__Bacillota_A_368345;c__Clostridia_258483;o__Lachnospirales;f__Lachnospiraceae;g__Hominisplanchenecus_A;s__Hominisplanchenecus_A faecis	Hominisplanchenecus_A faecis	patient_group	control	post-covid	control vs post-covid	patient-group__control__vs__post-covid	control	patient_grouppost-covid	other_vs_reference_inverted_to_reference_vs_other	-1.67532	1.67532	0.412927	-4.05717	0.000113713	0.00104315	Higher in left group	TRUE		TRUE	TRUE
d__Bacteria;p__Actinomycetota;c__Coriobacteriia;o__Coriobacteriales;f__Coriobacteriaceae;g__Collinsella;s__Collinsella sp000434535	Collinsella sp000434535	patient_group	control	post-covid	control vs post-covid	patient-group__control__vs__post-covid	control	patient_grouppost-covid	other_vs_reference_inverted_to_reference_vs_other	-1.68877	1.68877	0.434508	-3.88662	0.000280077	0.0025693	Higher in left group	TRUE		TRUE	TRUE
d__Bacteria;p__Pseudomonadota;c__Gammaproteobacteria;o__Enterobacterales_737866;f__Pasteurellaceae;g__Haemophilus_D_735815;s__	Haemophilus_D_735815	patient_group	control	post-covid	control vs post-covid	patient-group__control__vs__post-covid	control	patient_grouppost-covid	other_vs_reference_inverted_to_reference_vs_other	1.90077	-1.90077	0.411811	4.61565	0.000336384	0.00308583	Higher in right group	TRUE		TRUE	TRUE
d__Bacteria;p__Bacillota_A_368345;c__Clostridia_258483;o__Lachnospirales;f__Lachnospiraceae;g__Merdimonas;s__	Merdimonas	patient_group	control	post-covid	control vs post-covid	patient-group__control__vs__post-covid	control	patient_grouppost-covid	other_vs_reference_inverted_to_reference_vs_other	1.90259	-1.90259	0.407354	4.6706	0.000437881	0.00357904	Higher in right group	TRUE		TRUE	TRUE
d__Bacteria;p__Bacillota_A_368345;c__Clostridia_258483;o__Oscillospirales;f__UBA929;g__WRAI01;s__WRAI01 sp009780275	WRAI01 sp009780275	patient_group	control	post-covid	control vs post-covid	patient-group__control__vs__post-covid	control	patient_grouppost-covid	other_vs_reference_inverted_to_reference_vs_other	-1.79871	1.79871	0.400893	-4.48676	0.000611946	0.00500177	Higher in left group	TRUE		TRUE	TRUE
d__Bacteria;p__Bacillota_A_368345;c__Clostridia_258483;o__Lachnospirales;f__Lachnospiraceae;g__Limivivens;s__	Limivivens	patient_group	control	post-covid	control vs post-covid	patient-group__control__vs__post-covid	control	patient_grouppost-covid	other_vs_reference_inverted_to_reference_vs_other	-1.36763	1.36763	0.39063	-3.5011	0.000917213	0.00841411	Higher in left group	TRUE		TRUE	TRUE
d__Bacteria;p__Bacillota_I;c__Bacilli_A;o__Lactobacillales;f__Enterococcaceae;g__Enterococcus_B;s__Enterococcus_B ratti	Enterococcus_B ratti	patient_group	control	post-covid	control vs post-covid	patient-group__control__vs__post-covid	control	patient_grouppost-covid	other_vs_reference_inverted_to_reference_vs_other	-1.59677	1.59677	0.410249	-3.8922	0.000980126	0.00899124	Higher in left group	TRUE		TRUE	TRUE
d__Bacteria;p__Bacteroidota;c__Bacteroidia;o__Bacteroidales;f__Tannerellaceae;g__Parabacteroides_B_862066;s__Parabacteroides_B_862066 johnsonii	Parabacteroides_B_862066 johnsonii	patient_group	control	post-covid	control vs post-covid	patient-group__control__vs__post-covid	control	patient_grouppost-covid	other_vs_reference_inverted_to_reference_vs_other	1.50426	-1.50426	0.411661	3.65412	0.0012563	0.0102684	Higher in right group	TRUE		TRUE	TRUE
d__Bacteria;p__Bacillota_A_368345;c__Clostridia_258483;o__Christensenellales;f__CAG-138;g__SFEL01;s__	SFEL01	patient_group	control	post-covid	control vs post-covid	patient-group__control__vs__post-covid	control	patient_grouppost-covid	other_vs_reference_inverted_to_reference_vs_other	-1.66976	1.66976	0.419777	-3.97772	0.00137486	0.0112375	Higher in left group	TRUE		TRUE	TRUE
d__Bacteria;p__Pseudomonadota;c__Gammaproteobacteria;o__Burkholderiales;f__Burkholderiaceae_A_595427;g__Sutterella;s__Sutterella wadsworthensis_A_565869	Sutterella wadsworthensis_A_565869	patient_group	control	post-covid	control vs post-covid	patient-group__control__vs__post-covid	control	patient_grouppost-covid	other_vs_reference_inverted_to_reference_vs_other	1.49692	-1.49692	0.41261	3.62792	0.00148785	0.012161	Higher in right group	TRUE		TRUE	TRUE
d__Bacteria;p__Bacillota_A_368345;c__Clostridia_258483;o__Lachnospirales;f__Lachnospiraceae;g__;s__	Lachnospiraceae	patient_group	control	post-covid	control vs post-covid	patient-group__control__vs__post-covid	control	patient_grouppost-covid	other_vs_reference_inverted_to_reference_vs_other	-1.3837	1.3837	0.422766	-3.27298	0.00136846	0.0125537	Higher in left group	TRUE		TRUE	TRUE
d__Bacteria;p__Bacillota_I;c__Bacilli_A;o__Erysipelotrichales;f__Erysipelotrichaceae;g__Holdemanella;s__Holdemanella biformis	Holdemanella biformis	patient_group	control	post-covid	control vs post-covid	patient-group__control__vs__post-covid	control	patient_grouppost-covid	other_vs_reference_inverted_to_reference_vs_other	-1.5124	1.5124	0.420434	-3.59723	0.0022222	0.0203855	Higher in left group	TRUE		TRUE	TRUE
d__Bacteria;p__Bacillota_A_368345;c__Clostridia_258483;o__Peptostreptococcales;f__Peptostreptococcaceae_256921;g__Intestinibacter;s__	Intestinibacter	patient_group	control	post-covid	control vs post-covid	patient-group__control__vs__post-covid	control	patient_grouppost-covid	other_vs_reference_inverted_to_reference_vs_other	-1.32509	1.32509	0.406096	-3.263	0.00246433	0.0226067	Higher in left group	TRUE		TRUE	TRUE
d__Bacteria;p__Bacillota_A_368345;c__Clostridia_258483;o__Christensenellales;f__Pumilibacteraceae;g__;s__	Pumilibacteraceae	patient_group	control	post-covid	control vs post-covid	patient-group__control__vs__post-covid	control	patient_grouppost-covid	other_vs_reference_inverted_to_reference_vs_other	-1.4422	1.4422	0.399095	-3.61367	0.00282096	0.0230572	Higher in left group	TRUE		TRUE	TRUE
d__Bacteria;p__Bacillota_I;c__Bacilli_A;o__Lactobacillales;f__Lactobacillaceae;g__Lactobacillus;s__Lactobacillus delbrueckii	Lactobacillus delbrueckii	patient_group	control	post-covid	control vs post-covid	patient-group__control__vs__post-covid	control	patient_grouppost-covid	other_vs_reference_inverted_to_reference_vs_other	-1.35537	1.35537	0.397311	-3.41137	0.00292819	0.0239337	Higher in left group	TRUE		TRUE	TRUE
d__Bacteria;p__Bacillota_A_368345;c__Clostridia_258483;o__Oscillospirales;f__Ruminococcaceae;g__Massilioclostridium;s__	Massilioclostridium	patient_group	control	post-covid	control vs post-covid	patient-group__control__vs__post-covid	control	patient_grouppost-covid	other_vs_reference_inverted_to_reference_vs_other	1.56678	-1.56678	0.404271	3.87557	0.0030811	0.0251835	Higher in right group	TRUE		TRUE	TRUE
d__Bacteria;p__Bacillota_A_368345;c__Clostridia_258483;o__Oscillospirales;f__Butyricicoccaceae;g__;s__	Butyricicoccaceae	patient_group	control	post-covid	control vs post-covid	patient-group__control__vs__post-covid	control	patient_grouppost-covid	other_vs_reference_inverted_to_reference_vs_other	-1.47472	1.47472	0.419769	-3.51317	0.00313758	0.0256451	Higher in left group	TRUE		TRUE	TRUE
d__Bacteria;p__Bacillota_A_368345;c__Clostridia_258483;o__Lachnospirales;f__Lachnospiraceae;g__Blautia_A_141781;s__Blautia_A_141781 faecis	Blautia_A_141781 faecis	patient_group	control	post-covid	control vs post-covid	patient-group__control__vs__post-covid	control	patient_grouppost-covid	other_vs_reference_inverted_to_reference_vs_other	-1.1333	1.1333	0.374558	-3.02569	0.00300784	0.0275926	Higher in left group	TRUE		TRUE	TRUE
d__Bacteria;p__Bacteroidota;c__Bacteroidia;o__Bacteroidales;f__Muribaculaceae;g__JAGBWK01;s__	JAGBWK01	patient_group	control	post-covid	control vs post-covid	patient-group__control__vs__post-covid	control	patient_grouppost-covid	other_vs_reference_inverted_to_reference_vs_other	-1.52926	1.52926	0.419067	-3.6492	0.00333145	0.0305612	Higher in left group	TRUE		TRUE	TRUE
d__Bacteria;p__Bacillota_A_368345;c__Clostridia_258483;o__Lachnospirales;f__Lachnospiraceae;g__Blautia_A_141781;s__Blautia_A_141781 fusiformis	Blautia_A_141781 fusiformis	patient_group	control	post-covid	control vs post-covid	patient-group__control__vs__post-covid	control	patient_grouppost-covid	other_vs_reference_inverted_to_reference_vs_other	-1.14626	1.14626	0.384604	-2.98036	0.00347068	0.0318385	Higher in left group	TRUE		TRUE	TRUE
d__Bacteria;p__Bacillota_C;c__Negativicutes;o__Veillonellales;f__Veillonellaceae;g__Veillonella_A;s__	Veillonella_A	patient_group	control	post-covid	control vs post-covid	patient-group__control__vs__post-covid	control	patient_grouppost-covid	other_vs_reference_inverted_to_reference_vs_other	1.27126	-1.27126	0.414495	3.067	0.00437458	0.0357559	Higher in right group	TRUE		TRUE	TRUE
d__Bacteria;p__Bacillota_A_368345;c__Clostridia_258483;o__Lachnospirales;f__Lachnospiraceae;g__Blautia_A_141781;s__	Blautia_A_141781	patient_group	control	post-covid	control vs post-covid	patient-group__control__vs__post-covid	control	patient_grouppost-covid	other_vs_reference_inverted_to_reference_vs_other	-1.14622	1.14622	0.394034	-2.90895	0.00452572	0.041517	Higher in left group	TRUE		TRUE	TRUE
d__Bacteria;p__Bacillota_A_368345;c__Clostridia_258483;o__Lachnospirales;f__Lachnospiraceae;g__Agathobacter_164117;s__Agathobacter rectalis	Agathobacter rectalis	patient_group	control	post-covid	control vs post-covid	patient-group__control__vs__post-covid	control	patient_grouppost-covid	other_vs_reference_inverted_to_reference_vs_other	-1.14129	1.14129	0.393127	-2.90311	0.00457409	0.0419606	Higher in left group	TRUE		TRUE	TRUE
d__Bacteria;p__Bacillota_A_368345;c__Clostridia_258483;o__Lachnospirales;f__Lachnospiraceae;g__Roseburia_D;s__Roseburia_D yibonii	Roseburia_D yibonii	patient_group	control	post-covid	control vs post-covid	patient-group__control__vs__post-covid	control	patient_grouppost-covid	other_vs_reference_inverted_to_reference_vs_other	-1.38054	1.38054	0.413677	-3.33725	0.00535033	0.0437312	Higher in left group	TRUE		TRUE	TRUE
d__Bacteria;p__Bacillota_A_368345;c__Clostridia_258483;o__Oscillospirales;f__Oscillospiraceae_88309;g__Vescimonas;s__Vescimonas fastidiosa	Vescimonas fastidiosa	patient_group	control	post-covid	control vs post-covid	patient-group__control__vs__post-covid	control	patient_grouppost-covid	other_vs_reference_inverted_to_reference_vs_other	1.34566	-1.34566	0.467573	2.87797	0.00481731	0.0441919	Higher in right group	TRUE		TRUE	TRUE
d__Bacteria;p__Bacillota_I;c__Bacilli_A;o__Lactobacillales;f__Enterococcaceae;g__Enterococcus_B;s__Enterococcus_B durans	Enterococcus_B durans	patient_group	control	post-covid	control vs post-covid	patient-group__control__vs__post-covid	control	patient_grouppost-covid	other_vs_reference_inverted_to_reference_vs_other	-1.44274	1.44274	0.402806	-3.58172	0.00499741	0.045844	Higher in left group	TRUE		TRUE	TRUE
d__Bacteria;p__Bacillota_A_368345;c__Clostridia_258483;o__Oscillospirales;f__Butyricicoccaceae;g__Agathobaculum;s__	Agathobaculum	patient_group	control	post-covid	control vs post-covid	patient-group__control__vs__post-covid	control	patient_grouppost-covid	other_vs_reference_inverted_to_reference_vs_other	-1.32034	1.32034	0.404653	-3.2629	0.00566541	0.0463065	Higher in left group	TRUE		TRUE	TRUE
d__Bacteria;p__Actinomycetota;c__Coriobacteriia;o__Coriobacteriales;f__Eggerthellaceae;g__Gordonibacter;s__Gordonibacter pamelaeae	Gordonibacter pamelaeae	patient_group	control	post-covid	control vs post-covid	patient-group__control__vs__post-covid	control	patient_grouppost-covid	other_vs_reference_inverted_to_reference_vs_other	-1.22367	1.22367	0.395888	-3.09095	0.00533686	0.0489579	Higher in left group	TRUE		TRUE	TRUE
d__Bacteria;p__Actinomycetota;c__Coriobacteriia;o__Coriobacteriales;f__Eggerthellaceae;g__Senegalimassilia;s__Senegalimassilia faecalis	Senegalimassilia faecalis	patient_group	control	post-covid	control vs post-covid	patient-group__control__vs__post-covid	control	patient_grouppost-covid	other_vs_reference_inverted_to_reference_vs_other	-1.16764	1.16764	0.395817	-2.94996	0.00541549	0.0496793	Higher in left group	TRUE		TRUE	TRUE
d__Bacteria;p__Bacteroidota;c__Bacteroidia;o__Bacteroidales;f__Muribaculaceae;g__Lepagella;s__Lepagella muris_A	Lepagella muris_A	patient_group	post-covid	ME-CFS	post-covid vs ME-CFS	patient-group__post-covid__vs__me-cfs	control	patient_grouppost-covid_patient_groupME-CFS	left_vs_right	-2.09369	-2.09369	0.386736	-5.41375	0.000156562	0.00127967	Higher in right group	TRUE		TRUE	TRUE
d__Bacteria;p__Bacillota_I;c__Bacilli_A;o__Lactobacillales;f__Enterococcaceae;g__Enterococcus_B;s__	Enterococcus_B	patient_group	post-covid	ME-CFS	post-covid vs ME-CFS	patient-group__post-covid__vs__me-cfs	control	patient_grouppost-covid_patient_groupME-CFS	left_vs_right	2.24502	2.24502	0.382424	5.87049	0.000157193	0.00128483	Higher in left group	TRUE		TRUE	TRUE
d__Bacteria;p__Bacteroidota;c__Bacteroidia;o__Bacteroidales;f__Tannerellaceae;g__Parabacteroides_B_862066;s__Parabacteroides_B_862066 johnsonii	Parabacteroides_B_862066 johnsonii	patient_group	post-covid	ME-CFS	post-covid vs ME-CFS	patient-group__post-covid__vs__me-cfs	control	patient_grouppost-covid_patient_groupME-CFS	left_vs_right	1.75131	1.75131	0.39392	4.44586	0.000169981	0.00155933	Higher in left group	TRUE		TRUE	TRUE
d__Bacteria;p__Bacteroidota;c__Bacteroidia;o__Bacteroidales;f__Bacteroidaceae;g__Bacteroides_H_857956;s__Bacteroides_H_857956 eggerthii	Bacteroides_H_857956 eggerthii	patient_group	post-covid	ME-CFS	post-covid vs ME-CFS	patient-group__post-covid__vs__me-cfs	control	patient_grouppost-covid_patient_groupME-CFS	left_vs_right	-1.66617	-1.66617	0.405982	-4.10404	0.000604151	0.00554222	Higher in right group	TRUE		TRUE	TRUE
d__Bacteria;p__Bacillota_A_368345;c__Clostridia_258483;o__Oscillospirales;f__Ruminococcaceae;g__Neobittarella;s__Neobittarella massiliensis	Neobittarella massiliensis	patient_group	post-covid	ME-CFS	post-covid vs ME-CFS	patient-group__post-covid__vs__me-cfs	control	patient_grouppost-covid_patient_groupME-CFS	left_vs_right	-1.558	-1.558	0.382076	-4.07772	0.00078359	0.00718831	Higher in right group	TRUE		TRUE	TRUE
d__Bacteria;p__Bacteroidota;c__Bacteroidia;o__Bacteroidales;f__Bacteroidaceae;g__Phocaeicola_A;s__Phocaeicola_A coprocola	Phocaeicola_A coprocola	patient_group	post-covid	ME-CFS	post-covid vs ME-CFS	patient-group__post-covid__vs__me-cfs	control	patient_grouppost-covid_patient_groupME-CFS	left_vs_right	-1.40656	-1.40656	0.405937	-3.46498	0.00123474	0.0100922	Higher in right group	TRUE		TRUE	TRUE
d__Bacteria;p__Bacillota_A_368345;c__Clostridia_258483;o__Oscillospirales;f__Butyricicoccaceae;g__;s__	Butyricicoccaceae	patient_group	post-covid	ME-CFS	post-covid vs ME-CFS	patient-group__post-covid__vs__me-cfs	control	patient_grouppost-covid_patient_groupME-CFS	left_vs_right	-1.53465	-1.53465	0.394871	-3.88645	0.00146106	0.0134031	Higher in right group	TRUE		TRUE	TRUE
d__Bacteria;p__Bacillota_A_368345;c__Clostridia_258483;o__Lachnospirales;f__Lachnospiraceae;g__Blautia_A_141780;s__Blautia_A_141780 celeris	Blautia_A_141780 celeris	patient_group	post-covid	ME-CFS	post-covid vs ME-CFS	patient-group__post-covid__vs__me-cfs	control	patient_grouppost-covid_patient_groupME-CFS	left_vs_right	-1.53009	-1.53009	0.399164	-3.83325	0.00146622	0.0134505	Higher in right group	TRUE		TRUE	TRUE
d__Bacteria;p__Actinomycetota;c__Actinomycetes;o__Actinomycetales;f__Bifidobacteriaceae;g__Bifidobacterium_388775;s__Bifidobacterium adolescentis	Bifidobacterium adolescentis	patient_group	post-covid	ME-CFS	post-covid vs ME-CFS	patient-group__post-covid__vs__me-cfs	control	patient_grouppost-covid_patient_groupME-CFS	left_vs_right	-1.40565	-1.40565	0.400227	-3.51212	0.0018719	0.017172	Higher in right group	TRUE		TRUE	TRUE
d__Bacteria;p__Bacillota_A_368345;c__Clostridia_258483;o__Lachnospirales;f__Lachnospiraceae;g__Enterocloster;s__Enterocloster clostridioformis	Enterocloster clostridioformis	patient_group	post-covid	ME-CFS	post-covid vs ME-CFS	patient-group__post-covid__vs__me-cfs	control	patient_grouppost-covid_patient_groupME-CFS	left_vs_right	-1.43887	-1.43887	0.38836	-3.70498	0.0026448	0.0216174	Higher in right group	TRUE		TRUE	TRUE
d__Bacteria;p__Bacillota_C;c__Negativicutes;o__Veillonellales;f__Veillonellaceae;g__Veillonella_A;s__Veillonella_A atypica	Veillonella_A atypica	patient_group	post-covid	ME-CFS	post-covid vs ME-CFS	patient-group__post-covid__vs__me-cfs	control	patient_grouppost-covid_patient_groupME-CFS	left_vs_right	1.42261	1.42261	0.394434	3.60673	0.00236536	0.0216988	Higher in left group	TRUE		TRUE	TRUE
d__Bacteria;p__Actinomycetota;c__Actinomycetes;o__Actinomycetales;f__Bifidobacteriaceae;g__Bifidobacterium_388775;s__Bifidobacterium pseudocatenulatum	Bifidobacterium pseudocatenulatum	patient_group	post-covid	ME-CFS	post-covid vs ME-CFS	patient-group__post-covid__vs__me-cfs	control	patient_grouppost-covid_patient_groupME-CFS	left_vs_right	-1.4132	-1.4132	0.409421	-3.4517	0.00238935	0.0219188	Higher in right group	TRUE		TRUE	TRUE
d__Bacteria;p__Bacillota_A_368345;c__Clostridia_258483;o__Oscillospirales;f__Oscillospiraceae_88309;g__Vescimonas;s__	Vescimonas	patient_group	post-covid	ME-CFS	post-covid vs ME-CFS	patient-group__post-covid__vs__me-cfs	control	patient_grouppost-covid_patient_groupME-CFS	left_vs_right	-1.2717	-1.2717	0.40397	-3.148	0.00388264	0.031735	Higher in right group	TRUE		TRUE	TRUE
d__Bacteria;p__Bacteroidota;c__Bacteroidia;o__Bacteroidales;f__Bacteroidaceae;g__Bacteroides_H_857956;s__Bacteroides_H_857956 finegoldii	Bacteroides_H_857956 finegoldii	patient_group	post-covid	ME-CFS	post-covid vs ME-CFS	patient-group__post-covid__vs__me-cfs	control	patient_grouppost-covid_patient_groupME-CFS	left_vs_right	-1.21924	-1.21924	0.393518	-3.09831	0.00388994	0.0317946	Higher in right group	TRUE		TRUE	TRUE
d__Bacteria;p__Bacillota_A_368345;c__Clostridia_258483;o__Lachnospirales;f__Lachnospiraceae;g__Blautia_A_141781;s__Blautia_A_141781 hydrogenotrophica	Blautia_A_141781 hydrogenotrophica	patient_group	post-covid	ME-CFS	post-covid vs ME-CFS	patient-group__post-covid__vs__me-cfs	control	patient_grouppost-covid_patient_groupME-CFS	left_vs_right	-1.24683	-1.24683	0.387706	-3.21592	0.00397992	0.0325301	Higher in right group	TRUE		TRUE	TRUE
d__Bacteria;p__Bacillota_A_368345;c__Clostridia_258483;o__Christensenellales;f__Christensenellaceae;g__Christensenella;s__	Christensenella	patient_group	post-covid	ME-CFS	post-covid vs ME-CFS	patient-group__post-covid__vs__me-cfs	control	patient_grouppost-covid_patient_groupME-CFS	left_vs_right	-1.38518	-1.38518	0.381652	-3.62942	0.00396065	0.0363332	Higher in right group	TRUE		TRUE	TRUE
d__Bacteria;p__Bacillota_A_368345;c__Clostridia_258483;o__Lachnospirales;f__Lachnospiraceae;g__Roseburia_D;s__Roseburia_D yibonii	Roseburia_D yibonii	patient_group	post-covid	ME-CFS	post-covid vs ME-CFS	patient-group__post-covid__vs__me-cfs	control	patient_grouppost-covid_patient_groupME-CFS	left_vs_right	-1.32594	-1.32594	0.385216	-3.44207	0.00437424	0.0401273	Higher in right group	TRUE		TRUE	TRUE
d__Bacteria;p__Bacillota_I;c__Bacilli_A;o__Lactobacillales;f__Enterococcaceae;g__Enterococcus_B;s__Enterococcus_B durans	Enterococcus_B durans	patient_group	post-covid	ME-CFS	post-covid vs ME-CFS	patient-group__post-covid__vs__me-cfs	control	patient_grouppost-covid_patient_groupME-CFS	left_vs_right	-1.38792	-1.38792	0.387617	-3.58064	0.00500636	0.045844	Higher in right group	TRUE		TRUE	TRUE

## Sheet: S4. MaAsLin_genus_adj_sig
taxon	short_taxon	group_var	reference_level	contrast_level	contrast_label	contrast_id	model_reference_level	coefficient_name	coefficient_orientation	raw_effect_size	effect_size	stderr	statistic	p_value	q_value	direction	p_value_individual	q_value_individual	n	n_not_zero
d__Bacteria;p__Bacillota_A_368345;c__Clostridia_258483;o__Lachnospirales;f__Lachnospiraceae;g__	Lachnospiraceae	patient_group	control	ME-CFS	control vs ME-CFS	patient-group__control__vs__me-cfs	control	patient-group__control__vs__me-cfs	contrast_matrix_left_minus_right	1.08974	1.08974	0.263937		0.000130645	0.0184427	Higher in left group	6.53245e-05	0.0184437	142	134
d__Bacteria;p__Bacillota_A_368345;c__Clostridia_258483;o__Lachnospirales;f__Lachnospiraceae;g__Blautia_A_141781	Blautia_A_141781	patient_group	control	post-covid	control vs post-covid	patient-group__control__vs__post-covid	control	patient-group__control__vs__post-covid	contrast_matrix_left_minus_right	1.01277	1.01277	0.240141		9.04016e-05	0.0184427	Higher in left group	4.52018e-05	0.0184437	142	140
d__Bacteria;p__Bacillota_A_368345;c__Clostridia_258483;o__Lachnospirales;f__Lachnospiraceae;g__Hominisplanchenecus_A	Hominisplanchenecus_A	patient_group	control	post-covid	control vs post-covid	patient-group__control__vs__post-covid	control	patient-group__control__vs__post-covid	contrast_matrix_left_minus_right	1.52681	1.52681	0.375962		0.000224275	0.0184427	Higher in left group	0.000112144	0.0184437	142	87
d__Bacteria;p__Bacillota_A_368345;c__Clostridia_258483;o__Lachnospirales;f__Lachnospiraceae;g__	Lachnospiraceae	patient_group	control	post-covid	control vs post-covid	patient-group__control__vs__post-covid	control	patient-group__control__vs__post-covid	contrast_matrix_left_minus_right	1.19931	1.19931	0.30117		0.000227687	0.0184427	Higher in left group	0.00011385	0.0184437	142	134
d__Bacteria;p__Bacillota_A_368345;c__Clostridia_258483;o__Oscillospirales;f__Oscillospiraceae_88309;g__Lawsonibacter	Lawsonibacter	patient_group	control	post-covid	control vs post-covid	patient-group__control__vs__post-covid	control	patient-group__control__vs__post-covid	contrast_matrix_left_minus_right	-1.0999	-1.0999	0.289654		0.000448334	0.029052	Higher in right group	0.000224192	0.0290553	142	135
d__Bacteria;p__Bacillota_A_368345;c__Clostridia_258483;o__Oscillospirales;f__Oscillospiraceae_88309;g__Faecousia	Faecousia	patient_group	control	post-covid	control vs post-covid	patient-group__control__vs__post-covid	control	patient-group__control__vs__post-covid	contrast_matrix_left_minus_right	-1.59059	-1.59059	0.433775		0.000738995	0.0399057	Higher in right group	0.000369566	0.0399131	142	124

## Sheet: S5. Consensus_genus_adj
taxon	short_taxon	contrast_label	ancombc_lfc	ancombc_p	ancombc_q	ancombc_direction	maaslin_coef	maaslin_p	maaslin_q	maaslin_direction	support_class
d__Bacteria;p__Pseudomonadota;c__Gammaproteobacteria;o__Burkholderiales;f__Burkholderiaceae_A_595427;g__Sutterella	Sutterella	control vs ME-CFS	-2.01577	1.52297e-06	1.19004e-05	Higher in right group	-1.96088	0.0284258	0.263388	Higher in right group	ancombc_only_q_sig
d__Bacteria;p__Bacillota_A_368345;c__Clostridia_258483;o__Christensenellales;f__CAG-138;g__CAG-1024	CAG-1024	control vs ME-CFS	2.21435	2.01713e-06	1.57618e-05	Higher in left group					ancombc_only_q_sig
d__Bacteria;p__Bacteroidota;c__Bacteroidia;o__Bacteroidales;f__Muribaculaceae;g__Paramuribaculum	Paramuribaculum	control vs ME-CFS	2.40073	3.06119e-05	0.0002392	Higher in left group					ancombc_only_q_sig
d__Bacteria;p__Bacteroidota;c__Bacteroidia;o__Bacteroidales;f__Muribaculaceae;g__Lepagella	Lepagella	control vs ME-CFS	-2.19111	3.15164e-05	0.000246268	Higher in right group					ancombc_only_q_sig
d__Bacteria;p__Bacillota_A_368345;c__Clostridia_258483;o__Lachnospirales;f__Lachnospiraceae;g__Merdimonas	Merdimonas	control vs ME-CFS	-1.92164	4.70551e-05	0.000367686	Higher in right group					ancombc_only_q_sig
d__Bacteria;p__Actinomycetota;c__Coriobacteriia;o__Coriobacteriales;f__Eggerthellaceae;g__Rubneribacter	Rubneribacter	control vs ME-CFS	-1.92352	7.25723e-05	0.000567077	Higher in right group					ancombc_only_q_sig
d__Bacteria;p__Bacillota_C;c__Negativicutes;o__Veillonellales;f__Veillonellaceae;g__Veillonella_A	Veillonella_A	control vs ME-CFS	-1.46695	9.45887e-05	0.000739112	Higher in right group	-1.21891	0.305544	0.654446	Higher in right group	ancombc_only_q_sig
d__Bacteria;p__Bacillota_I;c__Bacilli_A;o__Lactobacillales;f__Lactobacillaceae;g__Lactobacillus	Lactobacillus	control vs ME-CFS	1.40945	0.000207147	0.00161864	Higher in left group					ancombc_only_q_sig
d__Bacteria;p__Bacillota_A_368345;c__Clostridia_258483;o__Christensenellales;f__Pumilibacteraceae;g__	Pumilibacteraceae	control vs ME-CFS	1.59111	0.000210401	0.00164406	Higher in left group					ancombc_only_q_sig
d__Bacteria;p__Bacillota_A_368345;c__Clostridia_258483;o__Oscillospirales;f__UBA929;g__WRAI01	WRAI01	control vs ME-CFS	1.61731	0.000226719	0.00177157	Higher in left group					ancombc_only_q_sig
d__Bacteria;p__Bacillota_C;c__Negativicutes;o__Acidaminococcales;f__Acidaminococcaceae;g__Phascolarctobacterium_A_40086	Phascolarctobacterium_A_40086	control vs ME-CFS	-1.40953	0.00046967	0.00366998	Higher in right group	-1.28155	0.0463352	0.295393	Higher in right group	ancombc_only_q_sig
d__Bacteria;p__Bacillota_A_368345;c__Clostridia_258483;o__Oscillospirales;f__Ruminococcaceae;g__Massilioclostridium	Massilioclostridium	control vs ME-CFS	-1.62776	0.00051074	0.0039909	Higher in right group					ancombc_only_q_sig
d__Bacteria;p__Bacillota_A_368345;c__Clostridia_258483;o__Peptostreptococcales;f__Peptostreptococcaceae_256921;g__Terrisporobacter	Terrisporobacter	control vs ME-CFS	1.24604	0.000712284	0.00485347	Higher in left group					ancombc_only_q_sig
d__Bacteria;p__Bacillota_A_368345;c__Clostridia_258483;o__Christensenellales;f__CAG-138;g__SFEL01	SFEL01	control vs ME-CFS	1.33103	0.00128499	0.00875589	Higher in left group					ancombc_only_q_sig
d__Bacteria;p__Bacillota_A_368345;c__Clostridia_258483;o__Lachnospirales;f__Lachnospiraceae;g__Massilistercora	Massilistercora	control vs ME-CFS	-1.11502	0.00139172	0.0108748	Higher in right group					ancombc_only_q_sig
d__Bacteria;p__Bacillota_A_368345;c__Clostridia_258483;o__Lachnospirales;f__Lachnospiraceae;g__Faecalimonas	Faecalimonas	control vs ME-CFS	1.28417	0.00155523	0.0121525	Higher in left group					ancombc_only_q_sig
d__Bacteria;p__Verrucomicrobiota;c__Verrucomicrobiae;o__Verrucomicrobiales;f__Akkermansiaceae;g__Akkermansia	Akkermansia	control vs ME-CFS	-1.16245	0.00159012	0.0124251	Higher in right group	-1.0761	0.115105	0.433957	Higher in right group	ancombc_only_q_sig
d__Bacteria;p__Bacillota_A_368345;c__Clostridia_258483;o__Lachnospirales;f__Lachnospiraceae;g__Lactonifactor	Lactonifactor	control vs ME-CFS	-1.26744	0.00199537	0.0155917	Higher in right group					ancombc_only_q_sig
d__Bacteria;p__Bacillota_A_368345;c__Clostridia_258483;o__Lachnospirales;f__Lachnospiraceae;g__Frisingicoccus	Frisingicoccus	control vs ME-CFS	-1.19577	0.00272029	0.0212562	Higher in right group					ancombc_only_q_sig
d__Bacteria;p__Bacillota_A_368345;c__Clostridia_258483;o__Lachnospirales;f__Lachnospiraceae;g__Otoolea_135853	Otoolea_135853	control vs ME-CFS	-1.05546	0.00282036	0.0220381	Higher in right group					ancombc_only_q_sig
d__Bacteria;p__Bacillota_A_368345;c__Clostridia_258483;o__Oscillospirales;f__Oscillospiraceae_88309;g__Lawsonibacter	Lawsonibacter	control vs ME-CFS	-0.958204	0.00390593	0.0305207	Higher in right group	-0.783186	0.00476657	0.154437	Higher in right group	ancombc_only_q_sig
d__Bacteria;p__Pseudomonadota;c__Alphaproteobacteria;o__RF32;f__CAG-239;g__Scatocola	Scatocola	control vs ME-CFS	-1.14223	0.00422812	0.0330383	Higher in right group					ancombc_only_q_sig
d__Bacteria;p__Bacillota_A_368345;c__Clostridia_258483;o__Oscillospirales;f__Acutalibacteraceae;g__Clostridium_A_51961	Clostridium_A_51961	control vs ME-CFS	-0.991636	0.00441876	0.034528	Higher in right group					ancombc_only_q_sig
d__Bacteria;p__Bacillota_A_368345;c__Clostridia_258483;o__Oscillospirales;f__Oscillospiraceae_88309;g__Vescimonas	Vescimonas	control vs ME-CFS	-1.1824	0.00464125	0.0362665	Higher in right group	-1.0287	0.0276179	0.263388	Higher in right group	ancombc_only_q_sig
d__Bacteria;p__Bacillota_A_368345;c__Clostridia_258483;o__Lachnospirales;f__Lachnospiraceae;g__Eubacterium_F	Eubacterium_F	control vs ME-CFS	-0.977746	0.005904	0.0461336	Higher in right group	-0.758064	0.0831655	0.384938	Higher in right group	ancombc_only_q_sig
d__Bacteria;p__Bacillota_A_368345;c__Clostridia_258483;o__Lachnospirales;f__Lachnospiraceae;g__Jutongia	Jutongia	control vs ME-CFS	-1.00671	0.00730262	0.0570624	Higher in right group	-0.814639	0.238606	0.585668	Higher in right group	neither_q_sig
d__Bacteria;p__Bacillota_I;c__Bacilli_A;o__Erysipelotrichales;f__Erysipelotrichaceae;g__Merdibacter	Merdibacter	control vs ME-CFS	-0.943414	0.00789893	0.0617219	Higher in right group					neither_q_sig
d__Bacteria;p__Cyanobacteriota;c__Vampirovibrionia;o__Gastranaerophilales;f__Gastranaerophilaceae;g__CAG-196	CAG-196	control vs ME-CFS	0.929514	0.00909186	0.0710434	Higher in left group					neither_q_sig
d__Bacteria;p__Bacillota_A_368345;c__Clostridia_258483;o__Lachnospirales;f__Lachnospiraceae;g__Muricomes_149720	Muricomes_149720	control vs ME-CFS	-0.912563	0.0107918	0.0735345	Higher in right group					neither_q_sig
d__Bacteria;p__Bacteroidota;c__Bacteroidia;o__Bacteroidales;f__Muribaculaceae;g__JAGBWK01	JAGBWK01	control vs ME-CFS	0.955322	0.0128288	0.074586	Higher in left group					neither_q_sig
d__Bacteria;p__Bacillota_A_368345;c__Clostridia_258483;o__Oscillospirales;f__Acutalibacteraceae;g__	Acutalibacteraceae	control vs ME-CFS	-0.915113	0.00955052	0.0746273	Higher in right group					neither_q_sig
d__Bacteria;p__Bacillota_A_368345;c__Clostridia_258483;o__Oscillospirales;f__Oscillospiraceae_88309;g__Enterenecus	Enterenecus	control vs ME-CFS	-0.779848	0.0110506	0.0863488	Higher in right group					neither_q_sig
d__Bacteria;p__Bacillota_A_368345;c__Clostridia_258483;o__Oscillospirales;f__Ruminococcaceae;g__Fimivivens	Fimivivens	control vs ME-CFS	-0.895319	0.011243	0.0878526	Higher in right group					neither_q_sig
d__Bacteria;p__Bacillota_I;c__Bacilli_A;o__MOL361;f__Turicibacteraceae;g__Turicibacter	Turicibacter	control vs ME-CFS	-0.888868	0.0113492	0.088682	Higher in right group					neither_q_sig
d__Bacteria;p__Bacillota_A_368345;c__Clostridia_258483;o__Lachnospirales;f__Lachnospiraceae;g__	Lachnospiraceae	control vs ME-CFS	0.926962	0.0131708	0.0897453	Higher in left group	1.08974	0.000130645	0.0184427	Higher in left group	maaslin_only_q_sig
d__Bacteria;p__Pseudomonadota;c__Gammaproteobacteria;o__Enterobacterales_737866;f__Pasteurellaceae;g__Haemophilus_D_735815	Haemophilus_D_735815	control vs ME-CFS	-0.870117	0.0143901	0.0980536	Higher in right group					neither_q_sig
d__Bacteria;p__Bacillota_A_368345;c__Clostridia_258483;o__Oscillospirales;f__CAG-382;g__SFLA01	SFLA01	control vs ME-CFS	-0.801089	0.0131528	0.102776	Higher in right group					neither_q_sig
d__Bacteria;p__Bacillota_A_368345;c__Clostridia_258483;o__Oscillospirales;f__CAG-272;g__RUG13077	RUG13077	control vs ME-CFS	-0.808892	0.0136304	0.106507	Higher in right group					neither_q_sig
d__Bacteria;p__Pseudomonadota;c__Gammaproteobacteria;o__Burkholderiales;f__Burkholderiaceae_A_595421;g__Oxalobacter	Oxalobacter	control vs ME-CFS	-0.7784	0.0170413	0.13316	Higher in right group					neither_q_sig
d__Bacteria;p__Bacteroidota;c__Bacteroidia;o__Bacteroidales;f__Bacteroidaceae;g__Phocaeicola_A	Phocaeicola_A	control vs ME-CFS	-0.802261	0.0182663	0.142732	Higher in right group	-0.648848	0.0255117	0.263388	Higher in right group	neither_q_sig
d__Bacteria;p__Bacillota_A_368345;c__Clostridia_258483;o__Christensenellales;f__CAG-314;g__CAG-314	CAG-314	control vs ME-CFS	-0.856116	0.0192261	0.150232	Higher in right group					neither_q_sig
d__Bacteria;p__Bacillota_A_368345;c__Clostridia_258483;o__Lachnospirales;f__Lachnospiraceae;g__Clostridium_AP_143938	Clostridium_AP_143938	control vs ME-CFS	-0.867438	0.0195542	0.152795	Higher in right group					neither_q_sig
d__Bacteria;p__Bacillota_A_368345;c__Clostridia_258483;o__Peptostreptococcales;f__Peptostreptococcaceae_256921;g__Intestinibacter	Intestinibacter	control vs ME-CFS	0.822354	0.0258945	0.176444	Higher in left group					neither_q_sig
d__Bacteria;p__Bacillota_A_368345;c__Clostridia_258483;o__;f__;g__	Clostridia_258483	control vs ME-CFS	-0.757929	0.0258833	0.202251	Higher in right group					neither_q_sig
d__Bacteria;p__Bacillota_A_368345;c__Clostridia_258483;o__Lachnospirales;f__CAG-274;g__CAG-274	CAG-274	control vs ME-CFS	0.729446	0.0320387	0.250349	Higher in left group					neither_q_sig
d__Bacteria;p__Bacillota_A_368345;c__Clostridia_258483;o__Lachnospirales;f__Lachnospiraceae;g__Schaedlerella	Schaedlerella	control vs ME-CFS	0.753377	0.0372429	0.253772	Higher in left group					neither_q_sig
d__Bacteria;p__Bacillota_A_368345;c__Clostridia_258483;o__Oscillospirales;f__Ruminococcaceae;g__Bittarella	Bittarella	control vs ME-CFS	-0.702492	0.0339396	0.265202	Higher in right group					neither_q_sig
d__Bacteria;p__Bacillota_I;c__Bacilli_A;o__RF39;f__UBA660;g__CAG-302	CAG-302	control vs ME-CFS	-0.763911	0.0341298	0.266689	Higher in right group					neither_q_sig
d__Bacteria;p__Bacillota_A_368345;c__Clostridia_258483;o__Oscillospirales;f__Oscillospiraceae_88309;g__Dysosmobacter	Dysosmobacter	control vs ME-CFS	-0.827887	0.0372997	0.291458	Higher in right group	-0.67776	0.049052	0.295393	Higher in right group	neither_q_sig
d__Bacteria;p__Bacteroidota;c__Bacteroidia;o__Bacteroidales;f__Bacteroidaceae;g__Paraprevotella	Paraprevotella	control vs ME-CFS	-0.695196	0.0390364	0.305029	Higher in right group	-0.582866	0.282579	0.650158	Higher in right group	neither_q_sig
d__Bacteria;p__Bacillota_C;c__Negativicutes;o__Acidaminococcales;f__Acidaminococcaceae;g__Acidaminococcus	Acidaminococcus	control vs ME-CFS	-0.753293	0.0461919	0.314749	Higher in right group	-0.632884	0.684865	0.86341	Higher in right group	neither_q_sig
d__Bacteria;p__Bacillota_A_368345;c__Clostridia_258483;o__Oscillospirales;f__Acutalibacteraceae;g__Fimenecus	Fimenecus	control vs ME-CFS	-0.726205	0.0415247	0.324472	Higher in right group	-0.55922	0.513491	0.743301	Higher in right group	neither_q_sig
d__Bacteria;p__Bacillota_A_368345;c__Clostridia_258483;o__Peptostreptococcales;f__Anaerovoracaceae;g__	Anaerovoracaceae	control vs ME-CFS	-0.608443	0.044394	0.346893	Higher in right group	-0.48028	0.0844401	0.385332	Higher in right group	neither_q_sig
d__Bacteria;p__Bacillota_A_368345;c__Clostridia_258483;o__Lachnospirales;f__Lachnospiraceae;g__Hominisplanchenecus_A	Hominisplanchenecus_A	control vs ME-CFS	0.667138	0.0650706	0.378318	Higher in left group	0.815146	0.0142959	0.231593	Higher in left group	neither_q_sig
d__Bacteria;p__Bacillota_A_368345;c__Clostridia_258483;o__Christensenellales;f__;g__	Christensenellales	control vs ME-CFS	-0.602042	0.060641	0.413205	Higher in right group					neither_q_sig
d__Bacteria;p__Bacillota_A_368345;c__Clostridia_258483;o__Oscillospirales;f__Oscillospiraceae_88309;g__Faecousia	Faecousia	control vs ME-CFS	-0.783376	0.064775	0.441374	Higher in right group	-0.65267	0.17583	0.499727	Higher in right group	neither_q_sig
d__Bacteria;p__Bacillota_A_368345;c__Clostridia_258483;o__Lachnospirales;f__Lachnospiraceae;g__Sellimonas	Sellimonas	control vs ME-CFS	-0.595513	0.0703417	0.479305	Higher in right group					neither_q_sig
d__Bacteria;p__Bacillota_I;c__Bacilli_A;o__Lactobacillales;f__Lactobacillaceae;g__Latilactobacillus	Latilactobacillus	control vs ME-CFS	-0.67993	0.071844	0.489542	Higher in right group					neither_q_sig
d__Bacteria;p__Bacillota_A_368345;c__Clostridia_258483;o__Oscillospirales;f__Ruminococcaceae;g__Neobittarella	Neobittarella	control vs ME-CFS	-0.580061	0.0879606	0.511399	Higher in right group					neither_q_sig
d__Bacteria;p__Bacillota_I;c__Bacilli_A;o__Erysipelotrichales;f__Erysipelotrichaceae;g__Holdemanella	Holdemanella	control vs ME-CFS	0.598063	0.0997859	0.580151	Higher in left group					neither_q_sig
d__Bacteria;p__Bacillota_A_368345;c__Clostridia_258483;o__Oscillospirales;f__Oscillospiraceae_88309;g__	Oscillospiraceae_88309	control vs ME-CFS	-0.564051	0.0879718	0.599436	Higher in right group	-0.36186	0.0300782	0.263388	Higher in right group	neither_q_sig
d__Bacteria;p__Bacillota_A_368345;c__Clostridia_258483;o__Oscillospirales;f__Ruminococcaceae;g__Ruminococcus_C_58660	Ruminococcus_C_58660	control vs ME-CFS	-0.478547	0.130945	0.76131	Higher in right group	-0.311289	0.547595	0.768055	Higher in right group	neither_q_sig
d__Bacteria;p__Bacillota_I;c__Bacilli_A;o__Lactobacillales;f__Aerococcaceae;g__Granulicatella	Granulicatella	control vs ME-CFS	-0.449227	0.173343	1	Higher in right group					neither_q_sig
d__Bacteria;p__Bacillota_A_368345;c__Clostridia_258483;o__Lachnospirales;f__Lachnospiraceae;g__Coprococcus_A_187866	Coprococcus_A_187866	control vs ME-CFS	0.449591	0.186132	1	Higher in left group	0.585084	0.01564	0.235909	Higher in left group	neither_q_sig
d__Bacteria;p__Bacillota_A_368345;c__Clostridia_258483;o__Christensenellales;f__Christensenellaceae;g__Christensenella	Christensenella	control vs ME-CFS	-0.409277	0.231378	1	Higher in right group					neither_q_sig
d__Bacteria;p__Bacillota_A_368345;c__Clostridia_258483;o__Lachnospirales;f__Lachnospiraceae;g__Blautia_A_141780	Blautia_A_141780	control vs ME-CFS	0.412253	0.237273	1	Higher in left group	0.687487	0.275764	0.647445	Higher in left group	neither_q_sig
d__Bacteria;p__Bacillota_A_368345;c__Clostridia_258483;o__Lachnospirales;f__Lachnospiraceae;g__Anaerobutyricum	Anaerobutyricum	control vs ME-CFS	0.373976	0.242792	1	Higher in left group	0.533178	0.0415417	0.295393	Higher in left group	neither_q_sig
d__Bacteria;p__Actinomycetota;c__Coriobacteriia;o__Coriobacteriales;f__Coriobacteriaceae;g__Collinsella	Collinsella	control vs ME-CFS	0.365684	0.318829	1	Higher in left group	0.526872	0.242959	0.591871	Higher in left group	neither_q_sig
d__Bacteria;p__Bacillota_A_368345;c__Clostridia_258483;o__Oscillospirales;f__Acutalibacteraceae;g__Eubacterium_R	Eubacterium_R	control vs ME-CFS	-0.337535	0.336285	1	Higher in right group	-0.146933	0.922095	0.955496	Higher in right group	neither_q_sig
d__Bacteria;p__Bacillota_A_368345;c__Clostridia_258483;o__Lachnospirales;f__Lachnospiraceae;g__Blautia_A_141781	Blautia_A_141781	control vs ME-CFS	0.304654	0.351019	1	Higher in left group	0.456856	0.0627515	0.320691	Higher in left group	neither_q_sig
d__Bacteria;p__Bacillota_A_368345;c__Clostridia_258483;o__Lachnospirales;f__Lachnospiraceae;g__Scatomonas	Scatomonas	control vs ME-CFS	-0.291137	0.358584	1	Higher in right group					neither_q_sig
d__Bacteria;p__Bacillota_A_368345;c__Clostridia_258483;o__Lachnospirales;f__Lachnospiraceae;g__Fusicatenibacter	Fusicatenibacter	control vs ME-CFS	0.307414	0.373272	1	Higher in left group	0.455323	0.143749	0.46069	Higher in left group	neither_q_sig
d__Bacteria;p__Bacillota_A_368345;c__Clostridia_258483;o__Lachnospirales;f__Lachnospiraceae;g__Bariatricus	Bariatricus	control vs ME-CFS	0.243803	0.435302	1	Higher in left group	0.385752	0.101413	0.407364	Higher in left group	neither_q_sig
d__Bacteria;p__Actinomycetota;c__Coriobacteriia;o__Coriobacteriales;f__Eggerthellaceae;g__Senegalimassilia	Senegalimassilia	control vs ME-CFS	0.249961	0.450939	1	Higher in left group	0.415187	0.573043	0.790369	Higher in left group	neither_q_sig
d__Bacteria;p__Bacillota_I;c__Bacilli_A;o__Erysipelotrichales;f__Coprobacillaceae;g__Faecalibacillus	Faecalibacillus	control vs ME-CFS	-0.289944	0.454374	1	Higher in right group	-0.0787434	0.319464	0.659276	Higher in right group	neither_q_sig
d__Bacteria;p__Bacillota_A_368345;c__Clostridia_258483;o__Lachnospirales;f__Lachnospiraceae;g__Eubacterium_I	Eubacterium_I	control vs ME-CFS	-0.233265	0.470679	1	Higher in right group					neither_q_sig
d__Bacteria;p__Bacillota_A_368345;c__Clostridia_258483;o__Lachnospirales;f__Lachnospiraceae;g__Roseburia_C	Roseburia_C	control vs ME-CFS	0.248575	0.493897	1	Higher in left group	0.392714	0.294989	0.650158	Higher in left group	neither_q_sig
d__Bacteria;p__Bacillota_A_368345;c__Clostridia_258483;o__Oscillospirales;f__Butyricicoccaceae;g__	Butyricicoccaceae	control vs ME-CFS	-0.132544	0.696733	1	Higher in right group					neither_q_sig
d__Bacteria;p__Bacillota_A_368345;c__Clostridia_258483;o__Lachnospirales;f__Lachnospiraceae;g__Limivivens	Limivivens	control vs ME-CFS	0.127954	0.707772	1	Higher in left group	0.276449	0.0510555	0.295393	Higher in left group	neither_q_sig
d__Bacteria;p__Bacillota_A_368345;c__Clostridia_258483;o__Peptostreptococcales;f__Anaerovoracaceae;g__Hominibacterium	Hominibacterium	control vs ME-CFS	0.105288	0.741238	1	Higher in left group					neither_q_sig
d__Bacteria;p__Bacillota_A_368345;c__Clostridia_258483;o__Lachnospirales;f__Lachnospiraceae;g__Roseburia_D	Roseburia_D	control vs ME-CFS	-0.110365	0.751527	1	Higher in right group					neither_q_sig
d__Bacteria;p__Bacillota_A_368345;c__Clostridia_258483;o__Lachnospirales;f__Lachnospiraceae;g__Dorea_D_146760	Dorea_D_146760	control vs ME-CFS	-0.0776724	0.825968	1	Higher in right group	0.0799027	0.367204	0.66992	Higher in left group	neither_q_sig
d__Bacteria;p__Bacillota_A_368345;c__Clostridia_258483;o__Lachnospirales;f__Lachnospiraceae;g__Dorea_A	Dorea_A	control vs ME-CFS	0.0601129	0.84942	1	Higher in left group	0.207713	0.215607	0.558853	Higher in left group	neither_q_sig
d__Bacteria;p__Bacillota_A_368345;c__Clostridia_258483;o__Lachnospirales;f__Lachnospiraceae;g__Muricoprocola	Muricoprocola	control vs ME-CFS	0.0564901	0.862922	1	Higher in left group					neither_q_sig
d__Bacteria;p__Bacillota_A_368345;c__Clostridia_258483;o__Lachnospirales;f__Lachnospiraceae;g__Lachnoclostridium_B	Lachnoclostridium_B	control vs ME-CFS	-0.0471182	0.8861	1	Higher in right group	0.149851	0.7292	0.888198	Higher in left group	neither_q_sig
d__Bacteria;p__Bacillota_A_368345;c__Clostridia_258483;o__Lachnospirales;f__Lachnospiraceae;g__Agathobacter_164117	Agathobacter_164117	control vs ME-CFS	0.00768537	0.982627	1	Higher in left group	0.141921	0.736204	0.891299	Higher in left group	neither_q_sig
d__Bacteria;p__Bacillota_A_368345;c__Clostridia_258483;o__Christensenellales;f__Aristaeellaceae;g__Onthenecus	Onthenecus	control vs ME-CFS	-0.106526	1	1	Higher in right group	-0.00221951	0.0294763	0.263388	Higher in right group	neither_q_sig
d__Bacteria;p__Bacillota_A_368345;c__Clostridia_258483;o__Oscillospirales;f__Acutalibacteraceae;g__Hominenteromicrobium	Hominenteromicrobium	control vs ME-CFS	-0.211181	1	1	Higher in right group	-0.0956748	0.0493664	0.295393	Higher in right group	neither_q_sig
d__Bacteria;p__Bacillota_A_368345;c__Clostridia_258483;o__TANB77;f__CAG-508;g__CAG-269	CAG-269	control vs ME-CFS	-0.0507086	1	1	Higher in right group	0.0922426	0.0537042	0.303749	Higher in left group	neither_q_sig
d__Bacteria;p__Bacillota_C;c__Negativicutes;o__Veillonellales;f__Dialisteraceae;g__Dialister_37762	Dialister_37762	control vs ME-CFS	0.600228	1	1	Higher in left group	0.76586	0.063682	0.320691	Higher in left group	neither_q_sig
d__Bacteria;p__Bacteroidota;c__Bacteroidia;o__Bacteroidales;f__Marinifilaceae;g__Butyricimonas	Butyricimonas	control vs ME-CFS	-0.203428	1	1	Higher in right group	-0.0661693	0.0704067	0.340474	Higher in right group	neither_q_sig
d__Bacteria;p__Bacillota_A_368345;c__Clostridia_258483;o__Lachnospirales;f__Lachnospiraceae;g__Ruminococcus_B	Ruminococcus_B	control vs ME-CFS	-0.00728733	1	1	Higher in right group	0.246952	0.0720579	0.343335	Higher in left group	neither_q_sig
d__Bacteria;p__Bacillota_A_368345;c__Clostridia_258483;o__Lachnospirales;f__Lachnospiraceae;g__Porcincola	Porcincola	control vs ME-CFS	-0.54999	1	1	Higher in right group	-0.421132	0.08574	0.38583	Higher in right group	neither_q_sig
d__Bacteria;p__Bacteroidota;c__Bacteroidia;o__Bacteroidales;f__Bacteroidaceae;g__Prevotella	Prevotella	control vs ME-CFS	0.432985	1	1	Higher in left group	0.488511	0.0899407	0.393794	Higher in left group	neither_q_sig
d__Bacteria;p__Bacillota_A_368345;c__Clostridia_258483;o__Lachnospirales;f__Lachnospiraceae;g__Lachnospira	Lachnospira	control vs ME-CFS	-0.394534	1	1	Higher in right group	-0.218659	0.0981795	0.407364	Higher in right group	neither_q_sig
d__Bacteria;p__Pseudomonadota;c__Gammaproteobacteria;o__Enterobacterales_737866;f__Enterobacteriaceae_A_725029;g__Escherichia	Escherichia	control vs ME-CFS	-0.0688809	1	1	Higher in right group	0.0999267	0.112627	0.433957	Higher in left group	neither_q_sig
d__Bacteria;p__Bacillota_A_368345;c__Clostridia_258483;o__Oscillospirales;f__Acutalibacteraceae;g__Acutalibacter	Acutalibacter	control vs ME-CFS	-0.393098	1	1	Higher in right group	-0.198954	0.120158	0.437429	Higher in right group	neither_q_sig
d__Bacteria;p__Bacteroidota;c__Bacteroidia;o__Bacteroidales;f__Rikenellaceae;g__Alistipes_A_870584	Alistipes_A_870584	control vs ME-CFS	0.17509	1	1	Higher in left group	0.345863	0.129597	0.459206	Higher in left group	neither_q_sig
d__Bacteria;p__Bacteroidota;c__Bacteroidia;o__Bacteroidales;f__Rikenellaceae;g__Tidjanibacter	Tidjanibacter	control vs ME-CFS	0.236231	1	1	Higher in left group	0.407004	0.129597	0.459206	Higher in left group	neither_q_sig
d__Bacteria;p__Bacillota_A_368345;c__Clostridia_258483;o__Peptostreptococcales;f__Anaerovoracaceae;g__Lentihominibacter	Lentihominibacter	control vs ME-CFS	0.0992172	1	1	Higher in left group	0.212348	0.130392	0.459206	Higher in left group	neither_q_sig
d__Bacteria;p__Bacteroidota;c__Bacteroidia;o__Bacteroidales;f__Tannerellaceae;g__Parabacteroides_B_862066	Parabacteroides_B_862066	control vs ME-CFS	-0.610596	1	1	Higher in right group	-0.464875	0.133706	0.46069	Higher in right group	neither_q_sig
d__Bacteria;p__Bacillota_A_368345;c__Clostridia_258483;o__Oscillospirales;f__Acutalibacteraceae;g__UBA5905	UBA5905	control vs ME-CFS	-0.618335	1	1	Higher in right group	-0.433617	0.140722	0.46069	Higher in right group	neither_q_sig
d__Bacteria;p__Bacillota_A_368345;c__Clostridia_258483;o__Oscillospirales;f__Ruminococcaceae;g__Gemmiger_A_73129	Gemmiger_A_73129	control vs ME-CFS	-0.553489	1	1	Higher in right group	-0.411289	0.145426	0.46069	Higher in right group	neither_q_sig
d__Bacteria;p__Bacillota_A_368345;c__Clostridia_258483;o__TANB77;f__CAG-508;g__CAG-273	CAG-273	control vs ME-CFS	-0.0531031	1	1	Higher in right group	0.040287	0.150066	0.467512	Higher in left group	neither_q_sig
d__Bacteria;p__Bacteroidota;c__Bacteroidia;o__Bacteroidales;f__Rikenellaceae;g__Alistipes_A_871400	Alistipes_A_871400	control vs ME-CFS	-0.663357	1	1	Higher in right group	-0.503836	0.173395	0.499727	Higher in right group	neither_q_sig
d__Bacteria;p__Bacillota_A_368345;c__Clostridia_258483;o__Lachnospirales;f__Anaerotignaceae;g__Anaerotignum_189125	Anaerotignum_189125	control vs ME-CFS	-0.344799	1	1	Higher in right group	-0.189296	0.174318	0.499727	Higher in right group	neither_q_sig
d__Bacteria;p__Bacillota_A_368345;c__Clostridia_258483;o__Lachnospirales;f__Lachnospiraceae;g__Eubacterium_J	Eubacterium_J	control vs ME-CFS	-0.113591	1	1	Higher in right group	0.0127688	0.174792	0.499727	Higher in left group	neither_q_sig
d__Bacteria;p__Bacillota_A_368345;c__Clostridia_258483;o__Oscillospirales;f__Oscillospiraceae_88309;g__Evtepia	Evtepia	control vs ME-CFS	0.166197	1	1	Higher in left group	0.313617	0.187086	0.505133	Higher in left group	neither_q_sig
d__Bacteria;p__Bacillota_A_368345;c__Clostridia_258483;o__Oscillospirales;f__Ruminococcaceae;g__Ruthenibacterium	Ruthenibacterium	control vs ME-CFS	-0.444369	1	1	Higher in right group	-0.254708	0.214215	0.558853	Higher in right group	neither_q_sig
d__Bacteria;p__Bacteroidota;c__Bacteroidia;o__Bacteroidales;f__Bacteroidaceae;g__Bacteroides_H_857956	Bacteroides_H_857956	control vs ME-CFS	-0.561342	1	1	Higher in right group	-0.406387	0.230346	0.583564	Higher in right group	neither_q_sig
d__Bacteria;p__Bacillota_A_368345;c__Clostridia_258483;o__Lachnospirales;f__Lachnospiraceae;g__Enterocloster	Enterocloster	control vs ME-CFS	-0.499501	1	1	Higher in right group	-0.35609	0.272929	0.645467	Higher in right group	neither_q_sig
d__Bacteria;p__Bacillota_A_368345;c__Clostridia_258483;o__Lachnospirales;f__Lachnospiraceae;g__Acetatifactor	Acetatifactor	control vs ME-CFS	0.340685	1	1	Higher in left group	0.485246	0.315075	0.65876	Higher in left group	neither_q_sig
d__Bacteria;p__Bacillota_A_368345;c__Clostridia_258483;o__Christensenellales;f__CAG-138;g__PeH17	PeH17	control vs ME-CFS	-0.349185	1	1	Higher in right group	-0.217229	0.317806	0.659276	Higher in right group	neither_q_sig
d__Bacteria;p__Bacillota_A_368345;c__Clostridia_258483;o__Lachnospirales;f__Lachnospiraceae;g__Alitiscatomonas	Alitiscatomonas	control vs ME-CFS	-0.511242	1	1	Higher in right group	-0.31823	0.324948	0.662157	Higher in right group	neither_q_sig
d__Bacteria;p__Bacillota_A_368345;c__Clostridia_258483;o__Lachnospirales;f__Lachnospiraceae;g__Coprococcus_A_121497	Coprococcus_A_121497	control vs ME-CFS	-0.61449	1	1	Higher in right group	-0.404278	0.348579	0.66992	Higher in right group	neither_q_sig
d__Bacteria;p__Bacteroidota;c__Bacteroidia;o__Bacteroidales;f__Marinifilaceae;g__Odoribacter_865974	Odoribacter_865974	control vs ME-CFS	0.150517	1	1	Higher in left group	0.299989	0.360598	0.66992	Higher in left group	neither_q_sig
d__Bacteria;p__Bacillota_A_368345;c__Clostridia_258483;o__Oscillospirales;f__Oscillospiraceae_88309;g__Hominicoprocola	Hominicoprocola	control vs ME-CFS	-0.514644	1	1	Higher in right group	-0.370667	0.362826	0.66992	Higher in right group	neither_q_sig
d__Bacteria;p__Bacteroidota;c__Bacteroidia;o__Bacteroidales;f__Barnesiellaceae;g__Barnesiella_B	Barnesiella_B	control vs ME-CFS	-0.275996	1	1	Higher in right group	-0.113463	0.378551	0.678023	Higher in right group	neither_q_sig
d__Bacteria;p__Pseudomonadota;c__Gammaproteobacteria;o__Burkholderiales;f__Burkholderiaceae_A_595427;g__Parasutterella_564865	Parasutterella_564865	control vs ME-CFS	0.279168	1	1	Higher in left group	0.461747	0.40637	0.694115	Higher in left group	neither_q_sig
d__Bacteria;p__Bacillota_A_368345;c__Clostridia_258483;o__Lachnospirales;f__Lachnospiraceae;g__Clostridium_R_135822	Clostridium_R_135822	control vs ME-CFS	-0.481686	1	1	Higher in right group	-0.296696	0.421586	0.711427	Higher in right group	neither_q_sig
d__Bacteria;p__Bacteroidota;c__Bacteroidia;o__Bacteroidales;f__Rikenellaceae;g__Alistipes_A_871404	Alistipes_A_871404	control vs ME-CFS	-0.425111	1	1	Higher in right group	-0.311652	0.439609	0.719506	Higher in right group	neither_q_sig
d__Bacteria;p__Bacillota_A_368345;c__Clostridia_258483;o__Christensenellales;f__Aristaeellaceae;g__Limiplasma	Limiplasma	control vs ME-CFS	-0.5875	1	1	Higher in right group	-0.467503	0.446758	0.719506	Higher in right group	neither_q_sig
d__Bacteria;p__Bacillota_A_368345;c__Clostridia_258483;o__Christensenellales;f__Aristaeellaceae;g__SFMI01	SFMI01	control vs ME-CFS	-0.723009	1	1	Higher in right group	-0.568137	0.446856	0.719506	Higher in right group	neither_q_sig
d__Bacteria;p__Bacillota_A_368345;c__Clostridia_258483;o__Lachnospirales;f__Lachnospiraceae;g__Mediterraneibacter_A_155507	Mediterraneibacter_A_155507	control vs ME-CFS	-0.0699665	1	1	Higher in right group	0.0799456	0.448186	0.719506	Higher in left group	neither_q_sig
d__Bacteria;p__Bacillota_A_368345;c__Clostridia_258483;o__Lachnospirales;f__Lachnospiraceae;g__Roseburia_A_166204	Roseburia_A_166204	control vs ME-CFS	-0.429815	1	1	Higher in right group	-0.253925	0.450801	0.719506	Higher in right group	neither_q_sig
d__Bacteria;p__Bacillota_A_368345;c__Clostridia_258483;o__Oscillospirales;f__Ruminococcaceae;g__Faecalibacterium	Faecalibacterium	control vs ME-CFS	-0.0715091	1	1	Higher in right group	0.0760304	0.455993	0.720691	Higher in left group	neither_q_sig
d__Bacteria;p__Bacillota_A_368345;c__Clostridia_258483;o__Oscillospirales;f__Ruminococcaceae;g__Hominimerdicola	Hominimerdicola	control vs ME-CFS	-0.652962	1	1	Higher in right group	-0.515408	0.468756	0.732589	Higher in right group	neither_q_sig
d__Bacteria;p__Bacillota_A_368345;c__Clostridia_258483;o__Lachnospirales;f__Lachnospiraceae;g__UBA3402	UBA3402	control vs ME-CFS	-0.325007	1	1	Higher in right group	-0.225085	0.475885	0.732589	Higher in right group	neither_q_sig
d__Bacteria;p__Bacteroidota;c__Bacteroidia;o__Bacteroidales;f__Coprobacteraceae;g__Coprobacter	Coprobacter	control vs ME-CFS	-0.453594	1	1	Higher in right group	-0.342296	0.486813	0.738636	Higher in right group	neither_q_sig
d__Bacteria;p__Bacillota_A_368345;c__Clostridia_258483;o__Lachnospirales;f__Lachnospiraceae;g__Brotaphodocola	Brotaphodocola	control vs ME-CFS	-0.417007	1	1	Higher in right group	-0.270119	0.491037	0.738636	Higher in right group	neither_q_sig
d__Bacteria;p__Bacteroidota;c__Bacteroidia;o__Bacteroidales;f__UBA11471;g__Caccoplasma	Caccoplasma	control vs ME-CFS	-0.597423	1	1	Higher in right group	-0.517466	0.51452	0.743301	Higher in right group	neither_q_sig
d__Bacteria;p__Bacillota_A_368345;c__Clostridia_258483;o__Oscillospirales;f__Ruminococcaceae;g__Porcipelethomonas	Porcipelethomonas	control vs ME-CFS	-0.385953	1	1	Higher in right group	-0.383174	0.516312	0.743301	Higher in right group	neither_q_sig
d__Bacteria;p__Bacillota_A_368345;c__Clostridia_258483;o__Lachnospirales;f__Lachnospiraceae;g__Butyribacter	Butyribacter	control vs ME-CFS	-0.501076	1	1	Higher in right group	-0.363288	0.526315	0.74512	Higher in right group	neither_q_sig
d__Bacteria;p__Bacteroidota;c__Bacteroidia;o__Bacteroidales;f__Muribaculaceae;g__Limisoma	Limisoma	control vs ME-CFS	0.105732	1	1	Higher in left group	0.340555	0.526644	0.74512	Higher in left group	neither_q_sig
d__Bacteria;p__Bacillota_A_368345;c__Clostridia_258483;o__Christensenellales;f__CAG-138;g__	CAG-138	control vs ME-CFS	-0.0987206	1	1	Higher in right group	0.0619474	0.531588	0.748845	Higher in left group	neither_q_sig
d__Bacteria;p__Bacillota_A_368345;c__Clostridia_258483;o__Oscillospirales;f__Butyricicoccaceae;g__Agathobaculum	Agathobaculum	control vs ME-CFS	-0.116176	1	1	Higher in right group	0.0396841	0.573262	0.790369	Higher in left group	neither_q_sig
d__Bacteria;p__Bacillota_A_368345;c__Clostridia_258483;o__Lachnospirales;f__Lachnospiraceae;g__Oribacterium	Oribacterium	control vs ME-CFS	0.13037	1	1	Higher in left group	0.293452	0.57774	0.793168	Higher in left group	neither_q_sig
d__Bacteria;p__Bacillota_A_368345;c__Clostridia_258483;o__Oscillospirales;f__Acutalibacteraceae;g__Ruminococcus_E	Ruminococcus_E	control vs ME-CFS	-0.0412742	1	1	Higher in right group	0.0632628	0.580793	0.793996	Higher in left group	neither_q_sig
d__Bacteria;p__Bacillota_A_368345;c__Clostridia_258483;o__Clostridiales;f__Clostridiaceae_222000;g__Clostridium_T	Clostridium_T	control vs ME-CFS	0.216482	1	1	Higher in left group	0.339816	0.617151	0.826269	Higher in left group	neither_q_sig
d__Bacteria;p__Bacillota_A_368345;c__Clostridia_258483;o__Lachnospirales;f__Lachnospiraceae;g__Eisenbergiella	Eisenbergiella	control vs ME-CFS	-0.263059	1	1	Higher in right group	-0.126982	0.62659	0.830779	Higher in right group	neither_q_sig
d__Bacteria;p__Actinomycetota;c__Coriobacteriia;o__Coriobacteriales;f__Eggerthellaceae;g__Adlercreutzia_A_404257	Adlercreutzia_A_404257	control vs ME-CFS	-0.0549848	1	1	Higher in right group	0.11713	0.654185	0.850208	Higher in left group	neither_q_sig
d__Bacteria;p__Actinomycetota;c__Coriobacteriia;o__Coriobacteriales;f__Eggerthellaceae;g__Anaerotardibacter	Anaerotardibacter	control vs ME-CFS	0.175322	1	1	Higher in left group	0.272425	0.706836	0.879406	Higher in left group	neither_q_sig
d__Bacteria;p__Bacillota_I;c__Bacilli_A;o__Lactobacillales;f__Enterococcaceae;g__Enterococcus_B	Enterococcus_B	control vs ME-CFS	-0.152335	1	1	Higher in right group	-0.030509	0.711126	0.879408	Higher in right group	neither_q_sig
d__Bacteria;p__Actinomycetota;c__Coriobacteriia;o__Coriobacteriales;f__Eggerthellaceae;g__Eggerthella	Eggerthella	control vs ME-CFS	-0.0726245	1	1	Higher in right group	0.0656625	0.777954	0.908341	Higher in left group	neither_q_sig
d__Bacteria;p__Bacillota_I;c__Bacilli_A;o__Lactobacillales;f__Streptococcaceae;g__Streptococcus	Streptococcus	control vs ME-CFS	0.0618044	1	1	Higher in left group	0.228566	0.779396	0.908341	Higher in left group	neither_q_sig
d__Bacteria;p__Actinomycetota;c__Actinomycetes;o__Actinomycetales;f__Bifidobacteriaceae;g__Bifidobacterium_388775	Bifidobacterium_388775	control vs ME-CFS	-0.147215	1	1	Higher in right group	0.00185907	0.787605	0.908341	Higher in left group	neither_q_sig
d__Bacteria;p__Bacillota_A_368345;c__Clostridia_258483;o__Oscillospirales;f__Ruminococcaceae;g__Angelakisella	Angelakisella	control vs ME-CFS	-0.33541	1	1	Higher in right group	-0.198179	0.7971	0.913144	Higher in right group	neither_q_sig
d__Bacteria;p__Bacillota_A_368345;c__Clostridia_258483;o__Peptostreptococcales;f__Peptostreptococcaceae_256921;g__Romboutsia_B	Romboutsia_B	control vs ME-CFS	0.0237067	1	1	Higher in left group	0.185801	0.806351	0.913893	Higher in left group	neither_q_sig
d__Bacteria;p__Bacillota_A_368345;c__Clostridia_258483;o__Oscillospirales;f__Ruminococcaceae;g__Ruminiclostridium_E	Ruminiclostridium_E	control vs ME-CFS	0.134153	1	1	Higher in left group	0.243733	0.832461	0.93006	Higher in left group	neither_q_sig
d__Bacteria;p__Bacillota_A_368345;c__Clostridia_258483;o__Oscillospirales;f__Ruminococcaceae;g__Negativibacillus	Negativibacillus	control vs ME-CFS	-0.23804	1	1	Higher in right group	-0.0981855	0.883248	0.955496	Higher in right group	neither_q_sig
d__Bacteria;p__Bacillota_A_368345;c__Clostridia_258483;o__Oscillospirales;f__Acutalibacteraceae;g__CAG-217	CAG-217	control vs ME-CFS	-0.135956	1	1	Higher in right group	0.0287495	0.889656	0.955496	Higher in left group	neither_q_sig
d__Bacteria;p__Bacillota_A_368345;c__Clostridia_258483;o__Christensenellales;f__Aristaeellaceae;g__	Aristaeellaceae	control vs ME-CFS	-0.277984	1	1	Higher in right group	-0.132736	0.900782	0.955496	Higher in right group	neither_q_sig
d__Bacteria;p__Bacillota_A_368345;c__Clostridia_258483;o__Oscillospirales;f__Oscillospiraceae_88309;g__Limivicinus	Limivicinus	control vs ME-CFS	-0.245569	1	1	Higher in right group	-0.129591	0.901348	0.955496	Higher in right group	neither_q_sig
d__Bacteria;p__Bacillota_I;c__Bacilli_A;o__Erysipelotrichales;f__Coprobacillaceae;g__Catenibacterium	Catenibacterium	control vs ME-CFS	0.365046	1	1	Higher in left group	0.337705	0.901559	0.955496	Higher in left group	neither_q_sig
d__Bacteria;p__Bacillota_A_368345;c__Clostridia_258483;o__Lachnospirales;f__Lachnospiraceae;g__Anaerostipes	Anaerostipes	control vs ME-CFS	-0.257219	1	1	Higher in right group	-0.109728	0.903914	0.955496	Higher in right group	neither_q_sig
d__Bacteria;p__Bacillota_A_368345;c__Clostridia_258483;o__Oscillospirales;f__Acutalibacteraceae;g__CAG-177	CAG-177	control vs ME-CFS	-0.328744	1	1	Higher in right group	-0.210149	0.913922	0.955496	Higher in right group	neither_q_sig
d__Bacteria;p__Bacillota_A_368345;c__Clostridia_258483;o__UBA1381;f__UBA1381;g__Hominilimicola	Hominilimicola	control vs ME-CFS	-0.12612	1	1	Higher in right group	0.0273755	0.922261	0.955496	Higher in left group	neither_q_sig
d__Bacteria;p__Bacillota_A_368345;c__Clostridia_258483;o__TANB77;f__CAG-508;g__	CAG-508	control vs ME-CFS	-0.0703523	1	1	Higher in right group	-0.00317408	0.926005	0.955496	Higher in right group	neither_q_sig
d__Bacteria;p__Bacillota_A_368345;c__Clostridia_258483;o__Oscillospirales;f__Oscillospiraceae_88309;g__Intestinimonas	Intestinimonas	control vs ME-CFS	-0.265905	1	1	Higher in right group	-0.0618473	0.982503	0.985545	Higher in right group	neither_q_sig
d__Bacteria;p__Actinomycetota;c__Coriobacteriia;o__Coriobacteriales;f__Eggerthellaceae;g__Ellagibacter	Ellagibacter	control vs ME-CFS	0.0143294	1	1	Higher in left group					neither_q_sig
d__Bacteria;p__Actinomycetota;c__Coriobacteriia;o__Coriobacteriales;f__Eggerthellaceae;g__Gordonibacter	Gordonibacter	control vs ME-CFS	-0.269898	1	1	Higher in right group					neither_q_sig
d__Bacteria;p__Actinomycetota;c__Coriobacteriia;o__Coriobacteriales;f__Eggerthellaceae;g__Raoultibacter	Raoultibacter	control vs ME-CFS	-0.0971352	1	1	Higher in right group					neither_q_sig
d__Bacteria;p__Actinomycetota;c__Coriobacteriia;o__Coriobacteriales;f__Eggerthellaceae;g__Slackia	Slackia	control vs ME-CFS	-0.567085	1	1	Higher in right group					neither_q_sig
d__Bacteria;p__Actinomycetota;c__Coriobacteriia;o__Coriobacteriales;f__Eggerthellaceae;g__Xiamenia	Xiamenia	control vs ME-CFS	-0.384264	1	1	Higher in right group					neither_q_sig
d__Bacteria;p__Bacillota_A_368345;c__Clostridia_258483;o__Christensenellales;f__Christensenellaceae;g__	Christensenellaceae	control vs ME-CFS	-0.450451	1	1	Higher in right group					neither_q_sig
d__Bacteria;p__Bacillota_A_368345;c__Clostridia_258483;o__Lachnospirales;f__;g__	Lachnospirales	control vs ME-CFS	-0.499982	1	1	Higher in right group					neither_q_sig
d__Bacteria;p__Bacillota_A_368345;c__Clostridia_258483;o__Lachnospirales;f__Anaerotignaceae;g__	Anaerotignaceae	control vs ME-CFS	0.0992363	1	1	Higher in left group					neither_q_sig
d__Bacteria;p__Bacillota_A_368345;c__Clostridia_258483;o__Lachnospirales;f__Lachnospiraceae;g__Butyrivibrio_A_180067	Butyrivibrio_A_180067	control vs ME-CFS	-0.66201	1	1	Higher in right group					neither_q_sig
d__Bacteria;p__Bacillota_A_368345;c__Clostridia_258483;o__Lachnospirales;f__Lachnospiraceae;g__Catenibacillus	Catenibacillus	control vs ME-CFS	-0.155764	1	1	Higher in right group					neither_q_sig
d__Bacteria;p__Bacillota_A_368345;c__Clostridia_258483;o__Lachnospirales;f__Lachnospiraceae;g__COE1	COE1	control vs ME-CFS	-0.458604	1	1	Higher in right group					neither_q_sig
d__Bacteria;p__Bacillota_A_368345;c__Clostridia_258483;o__Lachnospirales;f__Lachnospiraceae;g__Eubacterium_G_180878	Eubacterium_G_180878	control vs ME-CFS	-0.0985149	1	1	Higher in right group					neither_q_sig
d__Bacteria;p__Bacillota_A_368345;c__Clostridia_258483;o__Lachnospirales;f__Lachnospiraceae;g__Howardella	Howardella	control vs ME-CFS	0.0534686	1	1	Higher in left group					neither_q_sig
d__Bacteria;p__Bacillota_A_368345;c__Clostridia_258483;o__Lachnospirales;f__Lachnospiraceae;g__Hungatella_A_128155	Hungatella_A_128155	control vs ME-CFS	-0.111381	1	1	Higher in right group					neither_q_sig
d__Bacteria;p__Bacillota_A_368345;c__Clostridia_258483;o__Lachnospirales;f__Lachnospiraceae;g__Lachnoclostridium_A_130679	Lachnoclostridium_A_130679	control vs ME-CFS		1	1						neither_q_sig
d__Bacteria;p__Bacillota_A_368345;c__Clostridia_258483;o__Lachnospirales;f__Lachnospiraceae;g__Laedolimicola	Laedolimicola	control vs ME-CFS	-0.227083	1	1	Higher in right group					neither_q_sig
d__Bacteria;p__Bacillota_A_368345;c__Clostridia_258483;o__Lachnospirales;f__Lachnospiraceae;g__Lientehia	Lientehia	control vs ME-CFS	-0.367774	1	1	Higher in right group					neither_q_sig
d__Bacteria;p__Bacillota_A_368345;c__Clostridia_258483;o__Lachnospirales;f__Lachnospiraceae;g__Mediterraneibacter_A_155590	Mediterraneibacter_A_155590	control vs ME-CFS	-0.27746	1	1	Higher in right group					neither_q_sig
d__Bacteria;p__Bacillota_A_368345;c__Clostridia_258483;o__Lachnospirales;f__Lachnospiraceae;g__Ventrisoma	Ventrisoma	control vs ME-CFS	-0.143177	1	1	Higher in right group					neither_q_sig
d__Bacteria;p__Bacillota_A_368345;c__Clostridia_258483;o__Lachnospirales;f__Lachnospiraceae;g__Wujia	Wujia	control vs ME-CFS	0.10521	1	1	Higher in left group					neither_q_sig
d__Bacteria;p__Bacillota_A_368345;c__Clostridia_258483;o__Monoglobales;f__Monoglobaceae;g__	Monoglobaceae	control vs ME-CFS	0.651111	1	1	Higher in left group					neither_q_sig
d__Bacteria;p__Bacillota_A_368345;c__Clostridia_258483;o__Oscillospirales;f__Acutalibacteraceae;g__Anaeromassilibacillus	Anaeromassilibacillus	control vs ME-CFS	-0.331574	1	1	Higher in right group					neither_q_sig
d__Bacteria;p__Bacillota_A_368345;c__Clostridia_258483;o__Oscillospirales;f__Acutalibacteraceae;g__CAG-488	CAG-488	control vs ME-CFS	-0.616255	1	1	Higher in right group					neither_q_sig
d__Bacteria;p__Bacillota_A_368345;c__Clostridia_258483;o__Oscillospirales;f__Acutalibacteraceae;g__Caproicibacterium	Caproicibacterium	control vs ME-CFS	-0.0764839	1	1	Higher in right group					neither_q_sig
d__Bacteria;p__Bacillota_A_368345;c__Clostridia_258483;o__Oscillospirales;f__Acutalibacteraceae;g__Hydrogeniiclostridium	Hydrogeniiclostridium	control vs ME-CFS	-0.211693	1	1	Higher in right group					neither_q_sig
d__Bacteria;p__Bacillota_A_368345;c__Clostridia_258483;o__Oscillospirales;f__Acutalibacteraceae;g__RUG762	RUG762	control vs ME-CFS	-0.78161	1	1	Higher in right group					neither_q_sig
d__Bacteria;p__Bacillota_A_368345;c__Clostridia_258483;o__Oscillospirales;f__Acutalibacteraceae;g__UBA737	UBA737	control vs ME-CFS	0.314173	1	1	Higher in left group					neither_q_sig
d__Bacteria;p__Bacillota_A_368345;c__Clostridia_258483;o__Oscillospirales;f__Acutalibacteraceae;g__UMGS1071	UMGS1071	control vs ME-CFS	-0.355213	1	1	Higher in right group					neither_q_sig
d__Bacteria;p__Bacillota_A_368345;c__Clostridia_258483;o__Oscillospirales;f__Butyricicoccaceae;g__Pseudobutyricicoccus	Pseudobutyricicoccus	control vs ME-CFS	-0.480282	1	1	Higher in right group					neither_q_sig
d__Bacteria;p__Bacillota_A_368345;c__Clostridia_258483;o__Oscillospirales;f__CAG-272;g__Avispirillum	Avispirillum	control vs ME-CFS	0.213245	1	1	Higher in left group					neither_q_sig
d__Bacteria;p__Bacillota_A_368345;c__Clostridia_258483;o__Oscillospirales;f__Oscillospiraceae_88309;g__Onthomonas	Onthomonas	control vs ME-CFS	-0.00289889	1	1	Higher in right group					neither_q_sig
d__Bacteria;p__Bacillota_A_368345;c__Clostridia_258483;o__Oscillospirales;f__Oscillospiraceae_88309;g__Pseudoflavonifractor_A_81068	Pseudoflavonifractor_A_81068	control vs ME-CFS	0.120444	1	1	Higher in left group					neither_q_sig
d__Bacteria;p__Bacillota_A_368345;c__Clostridia_258483;o__Oscillospirales;f__Oscillospiraceae_88309;g__WQUU01	WQUU01	control vs ME-CFS	-0.642668	1	1	Higher in right group					neither_q_sig
d__Bacteria;p__Bacillota_A_368345;c__Clostridia_258483;o__Oscillospirales;f__Oscillospiraceae_88309;g__WRMH01	WRMH01	control vs ME-CFS	-0.468657	1	1	Higher in right group					neither_q_sig
d__Bacteria;p__Bacillota_A_368345;c__Clostridia_258483;o__Oscillospirales;f__QAKW01;g__	QAKW01	control vs ME-CFS	-0.338383	1	1	Higher in right group					neither_q_sig
d__Bacteria;p__Bacillota_A_368345;c__Clostridia_258483;o__Oscillospirales;f__Ruminococcaceae;g__	Ruminococcaceae	control vs ME-CFS	0.0530085	1	1	Higher in left group					neither_q_sig
d__Bacteria;p__Bacillota_A_368345;c__Clostridia_258483;o__Oscillospirales;f__Ruminococcaceae;g__Anaerofilum_74150	Anaerofilum_74150	control vs ME-CFS	-0.268397	1	1	Higher in right group					neither_q_sig
d__Bacteria;p__Bacillota_A_368345;c__Clostridia_258483;o__Oscillospirales;f__Ruminococcaceae;g__Anaerotruncus	Anaerotruncus	control vs ME-CFS	-0.499514	1	1	Higher in right group					neither_q_sig
d__Bacteria;p__Bacillota_A_368345;c__Clostridia_258483;o__Oscillospirales;f__Ruminococcaceae;g__Merdimmobilis	Merdimmobilis	control vs ME-CFS	-0.339237	1	1	Higher in right group					neither_q_sig
d__Bacteria;p__Bacillota_A_368345;c__Clostridia_258483;o__Oscillospirales;f__Ruminococcaceae;g__Metaruminococcus_A	Metaruminococcus_A	control vs ME-CFS	0.0207318	1	1	Higher in left group					neither_q_sig
d__Bacteria;p__Bacillota_A_368345;c__Clostridia_258483;o__Oscillospirales;f__Ruminococcaceae;g__Paludihabitans	Paludihabitans	control vs ME-CFS	-0.138709	1	1	Higher in right group					neither_q_sig
d__Bacteria;p__Bacillota_A_368345;c__Clostridia_258483;o__Oscillospirales;f__Ruminococcaceae;g__Pygmaiobacter	Pygmaiobacter	control vs ME-CFS	-0.263474	1	1	Higher in right group					neither_q_sig
d__Bacteria;p__Bacillota_A_368345;c__Clostridia_258483;o__Oscillospirales;f__Ruminococcaceae;g__Soleaferrea	Soleaferrea	control vs ME-CFS	0.112069	1	1	Higher in left group					neither_q_sig
d__Bacteria;p__Bacillota_A_368345;c__Clostridia_258483;o__Oscillospirales;f__UBA644;g__UBA644	UBA644	control vs ME-CFS	0.018907	1	1	Higher in left group					neither_q_sig
d__Bacteria;p__Bacillota_A_368345;c__Clostridia_258483;o__Peptostreptococcales;f__Anaerovoracaceae;g__Emergencia	Emergencia	control vs ME-CFS	-0.409131	1	1	Higher in right group					neither_q_sig
d__Bacteria;p__Bacillota_A_368345;c__Clostridia_258483;o__Peptostreptococcales;f__Anaerovoracaceae;g__Eubacterium_N_234271	Eubacterium_N_234271	control vs ME-CFS	-0.309974	1	1	Higher in right group					neither_q_sig
d__Bacteria;p__Bacillota_B_370539;c__Dehalobacteriia;o__Dehalobacteriales;f__Dehalobacteriaceae;g__	Dehalobacteriaceae	control vs ME-CFS	0.19788	1	1	Higher in left group					neither_q_sig
d__Bacteria;p__Bacillota_B_370539;c__Peptococcia_369891;o__Peptococcales_369891;f__Peptococcaceae_369362;g__Peptococcus	Peptococcus	control vs ME-CFS	-0.164611	1	1	Higher in right group					neither_q_sig
d__Bacteria;p__Bacillota_C;c__Negativicutes;o__Veillonellales;f__Dialisteraceae;g__Allisonella	Allisonella	control vs ME-CFS	-0.442943	1	1	Higher in right group					neither_q_sig
d__Bacteria;p__Bacillota_G;c__DTU014;o__DTU014;f__DTU014;g__DTU014	DTU014	control vs ME-CFS	-0.372758	1	1	Higher in right group					neither_q_sig
d__Bacteria;p__Bacillota_G;c__Limnochordia;o__DTU010;f__DTU012;g__DTU012	DTU012	control vs ME-CFS	-0.435126	1	1	Higher in right group					neither_q_sig
d__Bacteria;p__Bacillota_I;c__Bacilli_A;o__Lactobacillales;f__Enterococcaceae;g__Enterococcus_H_360604	Enterococcus_H_360604	control vs ME-CFS	-0.134758	1	1	Higher in right group					neither_q_sig
d__Bacteria;p__Bacillota_I;c__Bacilli_A;o__Lactobacillales;f__Streptococcaceae;g__Lactococcus_A_346120	Lactococcus_A_346120	control vs ME-CFS	0.0426438	1	1	Higher in left group					neither_q_sig
d__Bacteria;p__Bacillota_I;c__Bacilli_A;o__RF39;f__UBA660;g__	UBA660	control vs ME-CFS	-0.78803	1	1	Higher in right group					neither_q_sig
d__Bacteria;p__Bacteroidota;c__Bacteroidia;o__Bacteroidales;f__Bacteroidaceae;g__Alloprevotella	Alloprevotella	control vs ME-CFS	-0.35029	1	1	Higher in right group					neither_q_sig
d__Bacteria;p__Bacteroidota;c__Bacteroidia;o__Bacteroidales;f__Muribaculaceae;g__Duncaniella	Duncaniella	control vs ME-CFS	0.7807	1	1	Higher in left group					neither_q_sig
d__Bacteria;p__Desulfobacterota_G_459543;c__Desulfovibrionia;o__Desulfovibrionales;f__Desulfovibrionaceae;g__Bilophila	Bilophila	control vs ME-CFS	-0.389446	1	1	Higher in right group					neither_q_sig
d__Bacteria;p__Desulfobacterota_G_459543;c__Desulfovibrionia;o__Desulfovibrionales;f__Desulfovibrionaceae;g__Mailhella	Mailhella	control vs ME-CFS	-0.48276	1	1	Higher in right group					neither_q_sig
d__Bacteria;p__Pseudomonadota;c__Alphaproteobacteria;o__RF32;f__CAG-239;g__CAG-267	CAG-267	control vs ME-CFS	0.255928	1	1	Higher in left group					neither_q_sig
d__Bacteria;p__Pseudomonadota;c__Alphaproteobacteria;o__RF32;f__CAG-239;g__CAJLXD01	CAJLXD01	control vs ME-CFS	0.0568618	1	1	Higher in left group					neither_q_sig
d__Bacteria;p__Pseudomonadota;c__Gammaproteobacteria;o__Burkholderiales;f__Burkholderiaceae_A_595427;g__Duodenibacillus	Duodenibacillus	control vs ME-CFS	-0.166337	1	1	Higher in right group					neither_q_sig
d__Bacteria;p__Pseudomonadota;c__Gammaproteobacteria;o__Burkholderiales;f__Burkholderiaceae_A_595427;g__Mesosutterella	Mesosutterella	control vs ME-CFS	-0.1746	1	1	Higher in right group					neither_q_sig
d__Bacteria;p__Synergistota;c__Synergistia;o__Synergistales;f__Synergistaceae;g__Cloacibacillus	Cloacibacillus	control vs ME-CFS	-0.330366	1	1	Higher in right group					neither_q_sig
d__Bacteria;p__Verrucomicrobiota;c__Kiritimatiellia;o__RFP12;f__UBA1067;g__Spyradenecus	Spyradenecus	control vs ME-CFS	0.0420982	1	1	Higher in left group					neither_q_sig
d__Bacteria;p__Verrucomicrobiota;c__Lentisphaeria;o__Victivallales;f__Victivallaceae;g__Victivallis	Victivallis	control vs ME-CFS	-0.0609427	1	1	Higher in right group					neither_q_sig
d__Bacteria;p__Bacillota_A_368345;c__Clostridia_258483;o__Lachnospirales;f__Lachnospiraceae;g__Blautia_A_141893	Blautia_A_141893	control vs ME-CFS									neither_q_sig
d__Bacteria;p__Bacillota_A_368345;c__Clostridia_258483;o__Peptostreptococcales;f__Peptostreptococcaceae_256921;g__Terrisporobacter	Terrisporobacter	control vs post-covid	2.25357	4.38635e-06	3.42747e-05	Higher in left group					ancombc_only_q_sig
d__Bacteria;p__Pseudomonadota;c__Gammaproteobacteria;o__Burkholderiales;f__Burkholderiaceae_A_595427;g__Sutterella	Sutterella	control vs post-covid	-2.07601	4.73386e-05	0.000322563	Higher in right group	-2.36825	0.0107118	0.203845	Higher in right group	ancombc_only_q_sig
d__Bacteria;p__Bacillota_A_368345;c__Clostridia_258483;o__Lachnospirales;f__Lachnospiraceae;g__Hominisplanchenecus_A	Hominisplanchenecus_A	control vs post-covid	1.81248	6.26255e-05	0.000489353	Higher in left group	1.52681	0.000224275	0.0184427	Higher in left group	shared_q_sig
d__Bacteria;p__Bacteroidota;c__Bacteroidia;o__Bacteroidales;f__Muribaculaceae;g__JAGBWK01	JAGBWK01	control vs post-covid	2.35727	6.33571e-05	0.00049507	Higher in left group					ancombc_only_q_sig
d__Bacteria;p__Bacillota_A_368345;c__Clostridia_258483;o__Christensenellales;f__CAG-138;g__CAG-1024	CAG-1024	control vs post-covid	2.14493	7.28069e-05	0.000496103	Higher in left group					ancombc_only_q_sig
d__Bacteria;p__Bacteroidota;c__Bacteroidia;o__Bacteroidales;f__Muribaculaceae;g__Paramuribaculum	Paramuribaculum	control vs post-covid	2.43672	0.000209185	0.00142538	Higher in left group					ancombc_only_q_sig
d__Bacteria;p__Bacillota_A_368345;c__Clostridia_258483;o__Oscillospirales;f__UBA929;g__WRAI01	WRAI01	control vs post-covid	1.91363	0.000506312	0.00344999	Higher in left group					ancombc_only_q_sig
d__Bacteria;p__Bacillota_A_368345;c__Clostridia_258483;o__Lachnospirales;f__Lachnospiraceae;g__Blautia_A_141781	Blautia_A_141781	control vs post-covid	1.32715	0.000472255	0.00369018	Higher in left group	1.01277	9.04016e-05	0.0184427	Higher in left group	shared_q_sig
d__Bacteria;p__Pseudomonadota;c__Gammaproteobacteria;o__Enterobacterales_737866;f__Pasteurellaceae;g__Haemophilus_D_735815	Haemophilus_D_735815	control vs post-covid	-1.75783	0.000538722	0.00420955	Higher in right group					ancombc_only_q_sig
d__Bacteria;p__Bacillota_A_368345;c__Clostridia_258483;o__Lachnospirales;f__Lachnospiraceae;g__	Lachnospiraceae	control vs post-covid	1.52126	0.000640098	0.00500169	Higher in left group	1.19931	0.000227687	0.0184427	Higher in left group	shared_q_sig
d__Bacteria;p__Bacillota_A_368345;c__Clostridia_258483;o__Christensenellales;f__CAG-138;g__SFEL01	SFEL01	control vs post-covid	1.82674	0.000918008	0.00717327	Higher in left group					ancombc_only_q_sig
d__Bacteria;p__Bacillota_A_368345;c__Clostridia_258483;o__Lachnospirales;f__Lachnospiraceae;g__Merdimonas	Merdimonas	control vs post-covid	-1.7289	0.00128968	0.00878783	Higher in right group					ancombc_only_q_sig
d__Bacteria;p__Bacillota_A_368345;c__Clostridia_258483;o__Peptostreptococcales;f__Peptostreptococcaceae_256921;g__Intestinibacter	Intestinibacter	control vs post-covid	1.59284	0.0011422	0.00892512	Higher in left group					ancombc_only_q_sig
d__Bacteria;p__Bacillota_I;c__Bacilli_A;o__Erysipelotrichales;f__Erysipelotrichaceae;g__Holdemanella	Holdemanella	control vs post-covid	1.63369	0.00164541	0.0128571	Higher in left group					ancombc_only_q_sig
d__Bacteria;p__Bacillota_A_368345;c__Clostridia_258483;o__Oscillospirales;f__Butyricicoccaceae;g__	Butyricicoccaceae	control vs post-covid	1.60363	0.00225139	0.0153408	Higher in left group					ancombc_only_q_sig
d__Bacteria;p__Actinomycetota;c__Coriobacteriia;o__Coriobacteriales;f__Eggerthellaceae;g__Senegalimassilia	Senegalimassilia	control vs post-covid	1.33476	0.00244506	0.0191056	Higher in left group	1.09536	0.0543748	0.303749	Higher in left group	ancombc_only_q_sig
d__Bacteria;p__Bacillota_A_368345;c__Clostridia_258483;o__Lachnospirales;f__Lachnospiraceae;g__Roseburia_D	Roseburia_D	control vs post-covid	1.5151	0.00375151	0.0255626	Higher in left group					ancombc_only_q_sig
d__Bacteria;p__Bacillota_A_368345;c__Clostridia_258483;o__Lachnospirales;f__Lachnospiraceae;g__Anaerobutyricum	Anaerobutyricum	control vs post-covid	1.13389	0.00358039	0.027977	Higher in left group	0.782791	0.00639409	0.159534	Higher in left group	ancombc_only_q_sig
d__Bacteria;p__Bacillota_A_368345;c__Clostridia_258483;o__Christensenellales;f__Pumilibacteraceae;g__	Pumilibacteraceae	control vs post-covid	1.38648	0.00487442	0.0332141	Higher in left group					ancombc_only_q_sig
d__Bacteria;p__Bacillota_A_368345;c__Clostridia_258483;o__Lachnospirales;f__Lachnospiraceae;g__Roseburia_C	Roseburia_C	control vs post-covid	1.32017	0.00426464	0.0333237	Higher in left group	1.05718	0.173933	0.499727	Higher in left group	ancombc_only_q_sig
d__Bacteria;p__Bacillota_A_368345;c__Clostridia_258483;o__Peptostreptococcales;f__Anaerovoracaceae;g__Hominibacterium	Hominibacterium	control vs post-covid	1.17589	0.00456722	0.0356881	Higher in left group					ancombc_only_q_sig
d__Bacteria;p__Bacillota_A_368345;c__Clostridia_258483;o__Oscillospirales;f__Ruminococcaceae;g__Neobittarella	Neobittarella	control vs post-covid	1.24417	0.00776434	0.0529059	Higher in left group					neither_q_sig
d__Bacteria;p__Bacillota_C;c__Negativicutes;o__Veillonellales;f__Veillonellaceae;g__Veillonella_A	Veillonella_A	control vs post-covid	-1.21039	0.00801098	0.0545865	Higher in right group	-1.40287	0.232345	0.583564	Higher in right group	neither_q_sig
d__Bacteria;p__Bacillota_I;c__Bacilli_A;o__Lactobacillales;f__Lactobacillaceae;g__Lactobacillus	Lactobacillus	control vs post-covid	1.16569	0.00855239	0.0582756	Higher in left group					neither_q_sig
d__Bacteria;p__Bacillota_A_368345;c__Clostridia_258483;o__Oscillospirales;f__Oscillospiraceae_88309;g__Faecousia	Faecousia	control vs post-covid	-1.26095	0.00900881	0.0703944	Higher in right group	-1.59059	0.000738995	0.0399057	Higher in right group	maaslin_only_q_sig
d__Bacteria;p__Bacillota_A_368345;c__Clostridia_258483;o__Lachnospirales;f__Lachnospiraceae;g__Lachnoclostridium_B	Lachnoclostridium_B	control vs post-covid	1.03646	0.00958675	0.0749104	Higher in left group	0.750667	0.028585	0.263388	Higher in left group	neither_q_sig
d__Bacteria;p__Bacillota_A_368345;c__Clostridia_258483;o__Lachnospirales;f__Lachnospiraceae;g__Dorea_A	Dorea_A	control vs post-covid	1.02792	0.00959534	0.0749775	Higher in left group	0.713601	0.00853802	0.192844	Higher in left group	neither_q_sig
d__Bacteria;p__Bacillota_A_368345;c__Clostridia_258483;o__Oscillospirales;f__Oscillospiraceae_88309;g__Vescimonas	Vescimonas	control vs post-covid	-1.19196	0.0137991	0.0940263	Higher in right group	-1.47033	0.00339675	0.137569	Higher in right group	neither_q_sig
d__Bacteria;p__Bacillota_A_368345;c__Clostridia_258483;o__Lachnospirales;f__Lachnospiraceae;g__Agathobacter_164117	Agathobacter_164117	control vs post-covid	1.05934	0.0130309	0.101823	Higher in left group	0.731902	0.0383345	0.295393	Higher in left group	neither_q_sig
d__Bacteria;p__Bacillota_A_368345;c__Clostridia_258483;o__Lachnospirales;f__Lachnospiraceae;g__Schaedlerella	Schaedlerella	control vs post-covid	1.14704	0.0131202	0.102521	Higher in left group					neither_q_sig
d__Bacteria;p__Bacillota_A_368345;c__Clostridia_258483;o__Lachnospirales;f__Lachnospiraceae;g__Coprococcus_A_187866	Coprococcus_A_187866	control vs post-covid	1.01509	0.0134989	0.10548	Higher in left group	0.696491	0.0119539	0.203845	Higher in left group	neither_q_sig
d__Bacteria;p__Bacillota_A_368345;c__Clostridia_258483;o__Christensenellales;f__Christensenellaceae;g__Christensenella	Christensenella	control vs post-covid	1.17883	0.0165047	0.112462	Higher in left group					neither_q_sig
d__Bacteria;p__Bacillota_A_368345;c__Clostridia_258483;o__Lachnospirales;f__Lachnospiraceae;g__Faecalimonas	Faecalimonas	control vs post-covid	1.18443	0.0188015	0.128113	Higher in left group					neither_q_sig
d__Bacteria;p__Bacillota_A_368345;c__Clostridia_258483;o__Lachnospirales;f__Lachnospiraceae;g__Fusicatenibacter	Fusicatenibacter	control vs post-covid	0.989525	0.0175116	0.136835	Higher in left group	0.669575	0.0422292	0.295393	Higher in left group	neither_q_sig
d__Bacteria;p__Bacillota_A_368345;c__Clostridia_258483;o__Lachnospirales;f__Lachnospiraceae;g__Bariatricus	Bariatricus	control vs post-covid	0.933288	0.0177871	0.138987	Higher in left group	0.615663	0.0297977	0.263388	Higher in left group	neither_q_sig
d__Bacteria;p__Bacillota_C;c__Negativicutes;o__Acidaminococcales;f__Acidaminococcaceae;g__Acidaminococcus	Acidaminococcus	control vs post-covid	-1.12073	0.0178857	0.139758	Higher in right group	-1.32047	0.363816	0.66992	Higher in right group	neither_q_sig
d__Bacteria;p__Verrucomicrobiota;c__Verrucomicrobiae;o__Verrucomicrobiales;f__Akkermansiaceae;g__Akkermansia	Akkermansia	control vs post-covid	-1.01369	0.0237255	0.161665	Higher in right group	-1.35886	0.0587128	0.318795	Higher in right group	neither_q_sig
d__Bacteria;p__Bacillota_A_368345;c__Clostridia_258483;o__Lachnospirales;f__Lachnospiraceae;g__Blautia_A_141780	Blautia_A_141780	control vs post-covid	1.04889	0.0215966	0.168755	Higher in left group	0.742487	0.296606	0.650158	Higher in left group	neither_q_sig
d__Bacteria;p__Actinomycetota;c__Coriobacteriia;o__Coriobacteriales;f__Coriobacteriaceae;g__Collinsella	Collinsella	control vs post-covid	1.00059	0.0223543	0.174676	Higher in left group	0.716844	0.135348	0.46069	Higher in left group	neither_q_sig
d__Bacteria;p__Bacillota_I;c__Bacilli_A;o__Erysipelotrichales;f__Coprobacillaceae;g__Faecalibacillus	Faecalibacillus	control vs post-covid	1.06075	0.0261993	0.178521	Higher in left group	0.709681	0.193886	0.519166	Higher in left group	neither_q_sig
d__Bacteria;p__Bacillota_A_368345;c__Clostridia_258483;o__Lachnospirales;f__Lachnospiraceae;g__Limivivens	Limivivens	control vs post-covid	0.949251	0.0237087	0.185259	Higher in left group	0.637443	0.0319093	0.271675	Higher in left group	neither_q_sig
d__Bacteria;p__Bacillota_A_368345;c__Clostridia_258483;o__Lachnospirales;f__Lachnospiraceae;g__Dorea_D_146760	Dorea_D_146760	control vs post-covid	0.950096	0.029508	0.201066	Higher in left group	0.650626	0.182005	0.501183	Higher in left group	neither_q_sig
d__Bacteria;p__Bacillota_A_368345;c__Clostridia_258483;o__Oscillospirales;f__Ruminococcaceae;g__Fimivivens	Fimivivens	control vs post-covid	-0.957173	0.0319247	0.217533	Higher in right group					neither_q_sig
d__Bacteria;p__Bacillota_A_368345;c__Clostridia_258483;o__Oscillospirales;f__Ruminococcaceae;g__Massilioclostridium	Massilioclostridium	control vs post-covid	-1.03519	0.0333378	0.227162	Higher in right group					neither_q_sig
d__Bacteria;p__Bacillota_A_368345;c__Clostridia_258483;o__Lachnospirales;f__Lachnospiraceae;g__Muricoprocola	Muricoprocola	control vs post-covid	0.911352	0.0326955	0.255481	Higher in left group					neither_q_sig
d__Bacteria;p__Bacillota_A_368345;c__Clostridia_258483;o__Oscillospirales;f__Oscillospiraceae_88309;g__Lawsonibacter	Lawsonibacter	control vs post-covid	-0.81594	0.0388484	0.264711	Higher in right group	-1.0999	0.000448334	0.029052	Higher in right group	maaslin_only_q_sig
d__Bacteria;p__Bacillota_A_368345;c__Clostridia_258483;o__Oscillospirales;f__CAG-382;g__SFLA01	SFLA01	control vs post-covid	-0.853922	0.039202	0.267121	Higher in right group					neither_q_sig
d__Bacteria;p__Bacillota_A_368345;c__Clostridia_258483;o__Lachnospirales;f__CAG-274;g__CAG-274	CAG-274	control vs post-covid	0.887163	0.0432558	0.294743	Higher in left group					neither_q_sig
d__Bacteria;p__Bacillota_I;c__Bacilli_A;o__RF39;f__UBA660;g__CAG-302	CAG-302	control vs post-covid	-0.925497	0.0451679	0.307772	Higher in right group					neither_q_sig
d__Bacteria;p__Bacillota_A_368345;c__Clostridia_258483;o__Oscillospirales;f__Acutalibacteraceae;g__Eubacterium_R	Eubacterium_R	control vs post-covid	0.841029	0.0487539	0.332207	Higher in left group	0.54773	0.434956	0.719506	Higher in left group	neither_q_sig
d__Bacteria;p__Bacillota_A_368345;c__Clostridia_258483;o__Oscillospirales;f__Oscillospiraceae_88309;g__	Oscillospiraceae_88309	control vs post-covid	-0.773215	0.0523542	0.409093	Higher in right group	-1.02335	0.00640107	0.159534	Higher in right group	neither_q_sig
d__Bacteria;p__Cyanobacteriota;c__Vampirovibrionia;o__Gastranaerophilales;f__Gastranaerophilaceae;g__CAG-196	CAG-196	control vs post-covid	0.838336	0.0610396	0.415921	Higher in left group					neither_q_sig
d__Bacteria;p__Bacillota_A_368345;c__Clostridia_258483;o__Lachnospirales;f__Lachnospiraceae;g__Eubacterium_I	Eubacterium_I	control vs post-covid	0.759666	0.0632425	0.430932	Higher in left group					neither_q_sig
d__Bacteria;p__Bacillota_A_368345;c__Clostridia_258483;o__Christensenellales;f__CAG-314;g__CAG-314	CAG-314	control vs post-covid	-0.825398	0.0677797	0.461848	Higher in right group					neither_q_sig
d__Bacteria;p__Bacillota_A_368345;c__Clostridia_258483;o__Oscillospirales;f__Acutalibacteraceae;g__Fimenecus	Fimenecus	control vs post-covid	-0.793249	0.0725571	0.494401	Higher in right group	-1.04881	0.324266	0.662157	Higher in right group	neither_q_sig
d__Bacteria;p__Bacillota_A_368345;c__Clostridia_258483;o__Oscillospirales;f__Ruminococcaceae;g__Ruminococcus_C_58660	Ruminococcus_C_58660	control vs post-covid	0.746961	0.0805192	0.548654	Higher in left group	0.478633	0.348373	0.66992	Higher in left group	neither_q_sig
d__Bacteria;p__Bacteroidota;c__Bacteroidia;o__Bacteroidales;f__Bacteroidaceae;g__Phocaeicola_A	Phocaeicola_A	control vs post-covid	-0.679504	0.0829637	0.565311	Higher in right group	-0.965777	0.00300013	0.137569	Higher in right group	neither_q_sig
d__Bacteria;p__Bacillota_A_368345;c__Clostridia_258483;o__Lachnospirales;f__Lachnospiraceae;g__Scatomonas	Scatomonas	control vs post-covid	0.671768	0.0933156	0.635848	Higher in left group					neither_q_sig
d__Bacteria;p__Bacillota_A_368345;c__Clostridia_258483;o__Oscillospirales;f__CAG-272;g__RUG13077	RUG13077	control vs post-covid	-0.686058	0.0954565	0.650436	Higher in right group					neither_q_sig
d__Bacteria;p__Bacillota_A_368345;c__Clostridia_258483;o__Oscillospirales;f__Oscillospiraceae_88309;g__Dysosmobacter	Dysosmobacter	control vs post-covid	-0.76552	0.109614	0.746903	Higher in right group	-1.07735	0.00390379	0.140536	Higher in right group	neither_q_sig
d__Bacteria;p__Bacillota_I;c__Bacilli_A;o__Erysipelotrichales;f__Erysipelotrichaceae;g__Merdibacter	Merdibacter	control vs post-covid	-0.607995	0.155516	1	Higher in right group					neither_q_sig
d__Bacteria;p__Pseudomonadota;c__Gammaproteobacteria;o__Burkholderiales;f__Burkholderiaceae_A_595421;g__Oxalobacter	Oxalobacter	control vs post-covid	-0.577362	0.159311	1	Higher in right group					neither_q_sig
d__Bacteria;p__Bacillota_A_368345;c__Clostridia_258483;o__Lachnospirales;f__Lachnospiraceae;g__Clostridium_AP_143938	Clostridium_AP_143938	control vs post-covid	-0.581509	0.180165	1	Higher in right group					neither_q_sig
d__Bacteria;p__Bacillota_A_368345;c__Clostridia_258483;o__Oscillospirales;f__Oscillospiraceae_88309;g__Enterenecus	Enterenecus	control vs post-covid	-0.520388	0.182884	1	Higher in right group					neither_q_sig
d__Bacteria;p__Bacillota_A_368345;c__Clostridia_258483;o__Oscillospirales;f__Acutalibacteraceae;g__	Acutalibacteraceae	control vs post-covid	-0.548409	0.189775	1	Higher in right group					neither_q_sig
d__Bacteria;p__Bacillota_A_368345;c__Clostridia_258483;o__Lachnospirales;f__Lachnospiraceae;g__Sellimonas	Sellimonas	control vs post-covid	0.537486	0.203248	1	Higher in left group					neither_q_sig
d__Bacteria;p__Bacillota_I;c__Bacilli_A;o__Lactobacillales;f__Aerococcaceae;g__Granulicatella	Granulicatella	control vs post-covid	0.53545	0.205255	1	Higher in left group					neither_q_sig
d__Bacteria;p__Bacillota_I;c__Bacilli_A;o__Lactobacillales;f__Lactobacillaceae;g__Latilactobacillus	Latilactobacillus	control vs post-covid	0.561613	0.22411	1	Higher in left group					neither_q_sig
d__Bacteria;p__Bacillota_A_368345;c__Clostridia_258483;o__Lachnospirales;f__Lachnospiraceae;g__Lactonifactor	Lactonifactor	control vs post-covid	-0.532242	0.226055	1	Higher in right group					neither_q_sig
d__Bacteria;p__Pseudomonadota;c__Alphaproteobacteria;o__RF32;f__CAG-239;g__Scatocola	Scatocola	control vs post-covid	-0.523718	0.238931	1	Higher in right group					neither_q_sig
d__Bacteria;p__Bacillota_A_368345;c__Clostridia_258483;o__Lachnospirales;f__Lachnospiraceae;g__Frisingicoccus	Frisingicoccus	control vs post-covid	-0.499603	0.255905	1	Higher in right group					neither_q_sig
d__Bacteria;p__Actinomycetota;c__Coriobacteriia;o__Coriobacteriales;f__Eggerthellaceae;g__Rubneribacter	Rubneribacter	control vs post-covid	-0.452952	0.30567	1	Higher in right group					neither_q_sig
d__Bacteria;p__Bacillota_C;c__Negativicutes;o__Acidaminococcales;f__Acidaminococcaceae;g__Phascolarctobacterium_A_40086	Phascolarctobacterium_A_40086	control vs post-covid	-0.45345	0.322827	1	Higher in right group	-0.853801	0.369622	0.66992	Higher in right group	neither_q_sig
d__Bacteria;p__Bacillota_A_368345;c__Clostridia_258483;o__Lachnospirales;f__Lachnospiraceae;g__Massilistercora	Massilistercora	control vs post-covid	-0.394909	0.33561	1	Higher in right group					neither_q_sig
d__Bacteria;p__Bacillota_A_368345;c__Clostridia_258483;o__Oscillospirales;f__Acutalibacteraceae;g__Clostridium_A_51961	Clostridium_A_51961	control vs post-covid	-0.376199	0.358173	1	Higher in right group					neither_q_sig
d__Bacteria;p__Bacillota_A_368345;c__Clostridia_258483;o__Lachnospirales;f__Lachnospiraceae;g__Jutongia	Jutongia	control vs post-covid	-0.332716	0.453794	1	Higher in right group	-0.551053	0.515617	0.743301	Higher in right group	neither_q_sig
d__Bacteria;p__Bacillota_I;c__Bacilli_A;o__MOL361;f__Turicibacteraceae;g__Turicibacter	Turicibacter	control vs post-covid	-0.313323	0.455995	1	Higher in right group					neither_q_sig
d__Bacteria;p__Bacillota_A_368345;c__Clostridia_258483;o__Lachnospirales;f__Lachnospiraceae;g__Muricomes_149720	Muricomes_149720	control vs post-covid	0.301611	0.471311	1	Higher in left group					neither_q_sig
d__Bacteria;p__Bacillota_A_368345;c__Clostridia_258483;o__Christensenellales;f__;g__	Christensenellales	control vs post-covid	0.214792	0.578275	1	Higher in left group					neither_q_sig
d__Bacteria;p__Bacteroidota;c__Bacteroidia;o__Bacteroidales;f__Muribaculaceae;g__Lepagella	Lepagella	control vs post-covid	0.229578	0.604422	1	Higher in left group					neither_q_sig
d__Bacteria;p__Bacillota_A_368345;c__Clostridia_258483;o__Lachnospirales;f__Lachnospiraceae;g__Otoolea_135853	Otoolea_135853	control vs post-covid	-0.215075	0.605983	1	Higher in right group					neither_q_sig
d__Bacteria;p__Bacillota_A_368345;c__Clostridia_258483;o__;f__;g__	Clostridia_258483	control vs post-covid	-0.213587	0.608951	1	Higher in right group					neither_q_sig
d__Bacteria;p__Bacillota_A_368345;c__Clostridia_258483;o__Lachnospirales;f__Lachnospiraceae;g__Eubacterium_F	Eubacterium_F	control vs post-covid	-0.200272	0.645257	1	Higher in right group	-0.403269	0.168798	0.499727	Higher in right group	neither_q_sig
d__Bacteria;p__Bacillota_A_368345;c__Clostridia_258483;o__Peptostreptococcales;f__Anaerovoracaceae;g__	Anaerovoracaceae	control vs post-covid	0.15703	0.675041	1	Higher in left group	-0.145921	0.509838	0.743301	Higher in right group	neither_q_sig
d__Bacteria;p__Bacteroidota;c__Bacteroidia;o__Bacteroidales;f__Bacteroidaceae;g__Paraprevotella	Paraprevotella	control vs post-covid	0.108055	0.798099	1	Higher in left group	-0.117778	0.81992	0.922473	Higher in right group	neither_q_sig
d__Bacteria;p__Bacillota_A_368345;c__Clostridia_258483;o__Oscillospirales;f__Ruminococcaceae;g__Bittarella	Bittarella	control vs post-covid	0.070982	0.862279	1	Higher in left group					neither_q_sig
d__Bacteria;p__Bacteroidota;c__Bacteroidia;o__Bacteroidales;f__Tannerellaceae;g__Parabacteroides_B_862066	Parabacteroides_B_862066	control vs post-covid	-0.598502	1	1	Higher in right group	-0.895055	0.00533283	0.157076	Higher in right group	neither_q_sig
d__Bacteria;p__Bacillota_A_368345;c__Clostridia_258483;o__Lachnospirales;f__Lachnospiraceae;g__Porcincola	Porcincola	control vs post-covid	-0.394569	1	1	Higher in right group	-0.711347	0.00892795	0.192844	Higher in right group	neither_q_sig
d__Bacteria;p__Bacillota_A_368345;c__Clostridia_258483;o__Oscillospirales;f__Acutalibacteraceae;g__UBA5905	UBA5905	control vs post-covid	-0.500039	1	1	Higher in right group	-0.721442	0.011128	0.203845	Higher in right group	neither_q_sig
d__Bacteria;p__Bacteroidota;c__Bacteroidia;o__Bacteroidales;f__Rikenellaceae;g__Alistipes_A_871400	Alistipes_A_871400	control vs post-covid	-0.641809	1	1	Higher in right group	-0.921154	0.0160185	0.235909	Higher in right group	neither_q_sig
d__Bacteria;p__Bacillota_A_368345;c__Clostridia_258483;o__Oscillospirales;f__Acutalibacteraceae;g__Hominenteromicrobium	Hominenteromicrobium	control vs post-covid	0.577856	1	1	Higher in left group	0.234108	0.0175291	0.241599	Higher in left group	neither_q_sig
d__Bacteria;p__Bacillota_A_368345;c__Clostridia_258483;o__Oscillospirales;f__Oscillospiraceae_88309;g__Limivicinus	Limivicinus	control vs post-covid	-0.514594	1	1	Higher in right group	-0.868281	0.0327016	0.271675	Higher in right group	neither_q_sig
d__Bacteria;p__Bacillota_A_368345;c__Clostridia_258483;o__Lachnospirales;f__Lachnospiraceae;g__Alitiscatomonas	Alitiscatomonas	control vs post-covid	-0.319107	1	1	Higher in right group	-0.60645	0.0436561	0.295393	Higher in right group	neither_q_sig
d__Bacteria;p__Bacillota_A_368345;c__Clostridia_258483;o__Christensenellales;f__CAG-138;g__PeH17	PeH17	control vs post-covid	-0.100273	1	1	Higher in right group	-0.313506	0.0438772	0.295393	Higher in right group	neither_q_sig
d__Bacteria;p__Bacteroidota;c__Bacteroidia;o__Bacteroidales;f__Marinifilaceae;g__Butyricimonas	Butyricimonas	control vs post-covid	-0.298797	1	1	Higher in right group	-0.581826	0.044316	0.295393	Higher in right group	neither_q_sig
d__Bacteria;p__Bacillota_A_368345;c__Clostridia_258483;o__Oscillospirales;f__Acutalibacteraceae;g__Acutalibacter	Acutalibacter	control vs post-covid	0.0614979	1	1	Higher in left group	-0.211922	0.0484442	0.295393	Higher in right group	neither_q_sig
d__Bacteria;p__Bacillota_A_368345;c__Clostridia_258483;o__Lachnospirales;f__Anaerotignaceae;g__Anaerotignum_189125	Anaerotignum_189125	control vs post-covid	-0.414314	1	1	Higher in right group	-0.692969	0.049148	0.295393	Higher in right group	neither_q_sig
d__Bacteria;p__Bacillota_A_368345;c__Clostridia_258483;o__Oscillospirales;f__Ruminococcaceae;g__Ruthenibacterium	Ruthenibacterium	control vs post-covid	0.0487943	1	1	Higher in left group	-0.218799	0.0501644	0.295393	Higher in right group	neither_q_sig
d__Bacteria;p__Bacillota_A_368345;c__Clostridia_258483;o__Oscillospirales;f__Oscillospiraceae_88309;g__Hominicoprocola	Hominicoprocola	control vs post-covid	-0.381963	1	1	Higher in right group	-0.697901	0.0608524	0.318795	Higher in right group	neither_q_sig
d__Bacteria;p__Bacteroidota;c__Bacteroidia;o__Bacteroidales;f__Barnesiellaceae;g__Barnesiella_B	Barnesiella_B	control vs post-covid	-0.502499	1	1	Higher in right group	-0.783006	0.0610039	0.318795	Higher in right group	neither_q_sig
d__Bacteria;p__Actinomycetota;c__Coriobacteriia;o__Coriobacteriales;f__Eggerthellaceae;g__Adlercreutzia_A_404257	Adlercreutzia_A_404257	control vs post-covid	0.843493	1	1	Higher in left group	0.492126	0.0687912	0.337702	Higher in left group	neither_q_sig
d__Bacteria;p__Bacillota_A_368345;c__Clostridia_258483;o__Lachnospirales;f__Lachnospiraceae;g__Lachnospira	Lachnospira	control vs post-covid	0.082349	1	1	Higher in left group	-0.210315	0.089227	0.393794	Higher in right group	neither_q_sig
d__Bacteria;p__Bacteroidota;c__Bacteroidia;o__Bacteroidales;f__UBA11471;g__Caccoplasma	Caccoplasma	control vs post-covid	-0.377668	1	1	Higher in right group	-0.668164	0.100044	0.407364	Higher in right group	neither_q_sig
d__Bacteria;p__Bacteroidota;c__Bacteroidia;o__Bacteroidales;f__Rikenellaceae;g__Alistipes_A_871404	Alistipes_A_871404	control vs post-covid	-0.28354	1	1	Higher in right group	-0.592589	0.101847	0.407364	Higher in right group	neither_q_sig
d__Bacteria;p__Bacillota_A_368345;c__Clostridia_258483;o__Lachnospirales;f__Lachnospiraceae;g__Brotaphodocola	Brotaphodocola	control vs post-covid	-0.233874	1	1	Higher in right group	-0.543239	0.103098	0.407364	Higher in right group	neither_q_sig
d__Bacteria;p__Bacillota_A_368345;c__Clostridia_258483;o__Oscillospirales;f__Oscillospiraceae_88309;g__Intestinimonas	Intestinimonas	control vs post-covid	-0.147093	1	1	Higher in right group	-0.346992	0.11687	0.433957	Higher in right group	neither_q_sig
d__Bacteria;p__Bacteroidota;c__Bacteroidia;o__Bacteroidales;f__Bacteroidaceae;g__Bacteroides_H_857956	Bacteroides_H_857956	control vs post-covid	-0.285078	1	1	Higher in right group	-0.572436	0.117865	0.433957	Higher in right group	neither_q_sig
d__Bacteria;p__Bacillota_A_368345;c__Clostridia_258483;o__Oscillospirales;f__Oscillospiraceae_88309;g__Evtepia	Evtepia	control vs post-covid	0.772792	1	1	Higher in left group	0.457614	0.135635	0.46069	Higher in left group	neither_q_sig
d__Bacteria;p__Bacillota_A_368345;c__Clostridia_258483;o__Lachnospirales;f__Lachnospiraceae;g__Clostridium_R_135822	Clostridium_R_135822	control vs post-covid	-0.239635	1	1	Higher in right group	-0.511932	0.142817	0.46069	Higher in right group	neither_q_sig
d__Bacteria;p__Bacillota_A_368345;c__Clostridia_258483;o__Christensenellales;f__Aristaeellaceae;g__Onthenecus	Onthenecus	control vs post-covid	0.0432444	1	1	Higher in left group	-0.296976	0.180473	0.501183	Higher in right group	neither_q_sig
d__Bacteria;p__Bacillota_A_368345;c__Clostridia_258483;o__Peptostreptococcales;f__Anaerovoracaceae;g__Lentihominibacter	Lentihominibacter	control vs post-covid	0.539677	1	1	Higher in left group	0.159077	0.187046	0.505133	Higher in left group	neither_q_sig
d__Bacteria;p__Bacillota_A_368345;c__Clostridia_258483;o__Oscillospirales;f__Ruminococcaceae;g__Angelakisella	Angelakisella	control vs post-covid	0.369691	1	1	Higher in left group	0.117038	0.203781	0.541188	Higher in left group	neither_q_sig
d__Bacteria;p__Bacillota_A_368345;c__Clostridia_258483;o__Christensenellales;f__Aristaeellaceae;g__SFMI01	SFMI01	control vs post-covid	-0.60153	1	1	Higher in right group	-0.876695	0.23541	0.585668	Higher in right group	neither_q_sig
d__Bacteria;p__Bacillota_A_368345;c__Clostridia_258483;o__Lachnospirales;f__Lachnospiraceae;g__Enterocloster	Enterocloster	control vs post-covid	-0.0467606	1	1	Higher in right group	-0.386444	0.296863	0.650158	Higher in right group	neither_q_sig
d__Bacteria;p__Bacillota_A_368345;c__Clostridia_258483;o__TANB77;f__CAG-508;g__CAG-269	CAG-269	control vs post-covid	-0.0132492	1	1	Higher in right group	-0.328965	0.342117	0.66992	Higher in right group	neither_q_sig
d__Bacteria;p__Bacillota_A_368345;c__Clostridia_258483;o__Lachnospirales;f__Lachnospiraceae;g__Mediterraneibacter_A_155507	Mediterraneibacter_A_155507	control vs post-covid	0.11361	1	1	Higher in left group	-0.186997	0.355413	0.66992	Higher in right group	neither_q_sig
d__Bacteria;p__Bacillota_A_368345;c__Clostridia_258483;o__Oscillospirales;f__Acutalibacteraceae;g__Ruminococcus_E	Ruminococcus_E	control vs post-covid	0.822316	1	1	Higher in left group	0.502641	0.35592	0.66992	Higher in left group	neither_q_sig
d__Bacteria;p__Bacillota_C;c__Negativicutes;o__Veillonellales;f__Dialisteraceae;g__Dialister_37762	Dialister_37762	control vs post-covid	0.819692	1	1	Higher in left group	0.496804	0.356416	0.66992	Higher in left group	neither_q_sig
d__Bacteria;p__Bacillota_A_368345;c__Clostridia_258483;o__Lachnospirales;f__Lachnospiraceae;g__Eisenbergiella	Eisenbergiella	control vs post-covid	-0.0642705	1	1	Higher in right group	-0.436585	0.359032	0.66992	Higher in right group	neither_q_sig
d__Bacteria;p__Bacillota_A_368345;c__Clostridia_258483;o__Lachnospirales;f__Lachnospiraceae;g__UBA3402	UBA3402	control vs post-covid	-0.115665	1	1	Higher in right group	-0.450787	0.362179	0.66992	Higher in right group	neither_q_sig
d__Bacteria;p__Bacillota_A_368345;c__Clostridia_258483;o__Lachnospirales;f__Lachnospiraceae;g__Anaerostipes	Anaerostipes	control vs post-covid	0.713277	1	1	Higher in left group	0.402015	0.365305	0.66992	Higher in left group	neither_q_sig
d__Bacteria;p__Actinomycetota;c__Coriobacteriia;o__Coriobacteriales;f__Eggerthellaceae;g__Anaerotardibacter	Anaerotardibacter	control vs post-covid	0.286085	1	1	Higher in left group	-0.0534458	0.378772	0.678023	Higher in right group	neither_q_sig
d__Bacteria;p__Bacillota_A_368345;c__Clostridia_258483;o__Oscillospirales;f__Ruminococcaceae;g__Faecalibacterium	Faecalibacterium	control vs post-covid	0.0869606	1	1	Higher in left group	-0.23216	0.38248	0.680898	Higher in right group	neither_q_sig
d__Bacteria;p__Bacillota_A_368345;c__Clostridia_258483;o__Christensenellales;f__Aristaeellaceae;g__	Aristaeellaceae	control vs post-covid	0.178541	1	1	Higher in left group	-0.0697586	0.387048	0.685266	Higher in right group	neither_q_sig
d__Bacteria;p__Bacillota_A_368345;c__Clostridia_258483;o__Clostridiales;f__Clostridiaceae_222000;g__Clostridium_T	Clostridium_T	control vs post-covid	0.855367	1	1	Higher in left group	0.496388	0.38954	0.685929	Higher in left group	neither_q_sig
d__Bacteria;p__Bacillota_A_368345;c__Clostridia_258483;o__Lachnospirales;f__Lachnospiraceae;g__Oribacterium	Oribacterium	control vs post-covid	0.336212	1	1	Higher in left group	-0.0509951	0.407043	0.694115	Higher in right group	neither_q_sig
d__Bacteria;p__Bacillota_A_368345;c__Clostridia_258483;o__Lachnospirales;f__Lachnospiraceae;g__Coprococcus_A_121497	Coprococcus_A_121497	control vs post-covid	-0.203193	1	1	Higher in right group	-0.480369	0.4441	0.719506	Higher in right group	neither_q_sig
d__Bacteria;p__Bacillota_A_368345;c__Clostridia_258483;o__Christensenellales;f__CAG-138;g__	CAG-138	control vs post-covid	-0.34468	1	1	Higher in right group	-0.584438	0.448268	0.719506	Higher in right group	neither_q_sig
d__Bacteria;p__Bacillota_A_368345;c__Clostridia_258483;o__Christensenellales;f__Aristaeellaceae;g__Limiplasma	Limiplasma	control vs post-covid	-0.0434948	1	1	Higher in right group	-0.286984	0.455223	0.720691	Higher in right group	neither_q_sig
d__Bacteria;p__Bacillota_A_368345;c__Clostridia_258483;o__Oscillospirales;f__Ruminococcaceae;g__Negativibacillus	Negativibacillus	control vs post-covid	-0.052102	1	1	Higher in right group	-0.353672	0.458406	0.720988	Higher in right group	neither_q_sig
d__Bacteria;p__Bacteroidota;c__Bacteroidia;o__Bacteroidales;f__Rikenellaceae;g__Alistipes_A_870584	Alistipes_A_870584	control vs post-covid	0.430891	1	1	Higher in left group	0.158095	0.472666	0.732589	Higher in left group	neither_q_sig
d__Bacteria;p__Bacteroidota;c__Bacteroidia;o__Bacteroidales;f__Rikenellaceae;g__Tidjanibacter	Tidjanibacter	control vs post-covid	0.463223	1	1	Higher in left group	0.190428	0.472666	0.732589	Higher in left group	neither_q_sig
d__Bacteria;p__Bacillota_A_368345;c__Clostridia_258483;o__Oscillospirales;f__Ruminococcaceae;g__Gemmiger_A_73129	Gemmiger_A_73129	control vs post-covid	0.0463851	1	1	Higher in left group	-0.265406	0.477087	0.732589	Higher in right group	neither_q_sig
d__Bacteria;p__Bacillota_A_368345;c__Clostridia_258483;o__Oscillospirales;f__Ruminococcaceae;g__Ruminiclostridium_E	Ruminiclostridium_E	control vs post-covid	0.189715	1	1	Higher in left group	-0.140382	0.490591	0.738636	Higher in right group	neither_q_sig
d__Bacteria;p__Bacillota_A_368345;c__Clostridia_258483;o__Lachnospirales;f__Lachnospiraceae;g__Ruminococcus_B	Ruminococcus_B	control vs post-covid	-0.457388	1	1	Higher in right group	-0.690492	0.559462	0.781317	Higher in right group	neither_q_sig
d__Bacteria;p__Actinomycetota;c__Coriobacteriia;o__Coriobacteriales;f__Eggerthellaceae;g__Eggerthella	Eggerthella	control vs post-covid	0.537792	1	1	Higher in left group	0.17898	0.566073	0.787158	Higher in left group	neither_q_sig
d__Bacteria;p__Bacteroidota;c__Bacteroidia;o__Bacteroidales;f__Coprobacteraceae;g__Coprobacter	Coprobacter	control vs post-covid	-0.001418	1	1	Higher in right group	-0.30838	0.624057	0.830779	Higher in right group	neither_q_sig
d__Bacteria;p__Bacillota_A_368345;c__Clostridia_258483;o__Oscillospirales;f__Butyricicoccaceae;g__Agathobaculum	Agathobaculum	control vs post-covid	0.439601	1	1	Higher in left group	0.127108	0.628213	0.830779	Higher in left group	neither_q_sig
d__Bacteria;p__Bacillota_A_368345;c__Clostridia_258483;o__Lachnospirales;f__Lachnospiraceae;g__Butyribacter	Butyribacter	control vs post-covid	0.0165549	1	1	Higher in left group	-0.345618	0.632186	0.832635	Higher in right group	neither_q_sig
d__Bacteria;p__Bacillota_A_368345;c__Clostridia_258483;o__UBA1381;f__UBA1381;g__Hominilimicola	Hominilimicola	control vs post-covid	0.602957	1	1	Higher in left group	0.295213	0.654782	0.850208	Higher in left group	neither_q_sig
d__Bacteria;p__Bacteroidota;c__Bacteroidia;o__Bacteroidales;f__Muribaculaceae;g__Limisoma	Limisoma	control vs post-covid	0.556117	1	1	Higher in left group	0.521356	0.657971	0.850208	Higher in left group	neither_q_sig
d__Bacteria;p__Bacillota_A_368345;c__Clostridia_258483;o__Oscillospirales;f__Ruminococcaceae;g__Hominimerdicola	Hominimerdicola	control vs post-covid	-0.0736184	1	1	Higher in right group	-0.408022	0.674673	0.860607	Higher in right group	neither_q_sig
d__Bacteria;p__Bacillota_A_368345;c__Clostridia_258483;o__Oscillospirales;f__Acutalibacteraceae;g__CAG-177	CAG-177	control vs post-covid	-0.206436	1	1	Higher in right group	-0.493105	0.683119	0.86341	Higher in right group	neither_q_sig
d__Bacteria;p__Bacillota_A_368345;c__Clostridia_258483;o__Lachnospirales;f__Lachnospiraceae;g__Roseburia_A_166204	Roseburia_A_166204	control vs post-covid	0.0176643	1	1	Higher in left group	-0.243761	0.687992	0.86399	Higher in right group	neither_q_sig
d__Bacteria;p__Pseudomonadota;c__Gammaproteobacteria;o__Burkholderiales;f__Burkholderiaceae_A_595427;g__Parasutterella_564865	Parasutterella_564865	control vs post-covid	0.544404	1	1	Higher in left group	0.320198	0.70841	0.879406	Higher in left group	neither_q_sig
d__Bacteria;p__Bacillota_A_368345;c__Clostridia_258483;o__Oscillospirales;f__Ruminococcaceae;g__Porcipelethomonas	Porcipelethomonas	control vs post-covid	0.538114	1	1	Higher in left group	0.1786	0.717163	0.879686	Higher in left group	neither_q_sig
d__Bacteria;p__Bacteroidota;c__Bacteroidia;o__Bacteroidales;f__Bacteroidaceae;g__Prevotella	Prevotella	control vs post-covid	-0.0520325	1	1	Higher in right group	-0.385992	0.749771	0.893109	Higher in right group	neither_q_sig
d__Bacteria;p__Bacillota_A_368345;c__Clostridia_258483;o__Peptostreptococcales;f__Peptostreptococcaceae_256921;g__Romboutsia_B	Romboutsia_B	control vs post-covid	0.547442	1	1	Higher in left group	0.233261	0.778997	0.908341	Higher in left group	neither_q_sig
d__Bacteria;p__Bacillota_A_368345;c__Clostridia_258483;o__Lachnospirales;f__Lachnospiraceae;g__Acetatifactor	Acetatifactor	control vs post-covid	0.362802	1	1	Higher in left group	0.0908018	0.79771	0.913144	Higher in left group	neither_q_sig
d__Bacteria;p__Actinomycetota;c__Actinomycetes;o__Actinomycetales;f__Bifidobacteriaceae;g__Bifidobacterium_388775	Bifidobacterium_388775	control vs post-covid	0.626882	1	1	Higher in left group	0.27232	0.819976	0.922473	Higher in left group	neither_q_sig
d__Bacteria;p__Bacillota_A_368345;c__Clostridia_258483;o__TANB77;f__CAG-508;g__CAG-273	CAG-273	control vs post-covid	0.246317	1	1	Higher in left group	-0.0865385	0.827874	0.928135	Higher in right group	neither_q_sig
d__Bacteria;p__Pseudomonadota;c__Gammaproteobacteria;o__Enterobacterales_737866;f__Enterobacteriaceae_A_725029;g__Escherichia	Escherichia	control vs post-covid	-0.0532968	1	1	Higher in right group	-0.316036	0.856282	0.950121	Higher in right group	neither_q_sig
d__Bacteria;p__Bacillota_A_368345;c__Clostridia_258483;o__Lachnospirales;f__Lachnospiraceae;g__Eubacterium_J	Eubacterium_J	control vs post-covid	0.317692	1	1	Higher in left group	0.024995	0.873724	0.955496	Higher in left group	neither_q_sig
d__Bacteria;p__Bacillota_I;c__Bacilli_A;o__Lactobacillales;f__Streptococcaceae;g__Streptococcus	Streptococcus	control vs post-covid	0.342643	1	1	Higher in left group	-0.0181292	0.893344	0.955496	Higher in right group	neither_q_sig
d__Bacteria;p__Bacillota_A_368345;c__Clostridia_258483;o__Oscillospirales;f__Acutalibacteraceae;g__CAG-217	CAG-217	control vs post-covid	0.388087	1	1	Higher in left group	0.150628	0.913406	0.955496	Higher in left group	neither_q_sig
d__Bacteria;p__Bacteroidota;c__Bacteroidia;o__Bacteroidales;f__Marinifilaceae;g__Odoribacter_865974	Odoribacter_865974	control vs post-covid	0.268503	1	1	Higher in left group	-0.0175771	0.95503	0.976119	Higher in right group	neither_q_sig
d__Bacteria;p__Bacillota_I;c__Bacilli_A;o__Erysipelotrichales;f__Coprobacillaceae;g__Catenibacterium	Catenibacterium	control vs post-covid	0.2197	1	1	Higher in left group	-0.258254	0.96142	0.97956	Higher in right group	neither_q_sig
d__Bacteria;p__Bacillota_A_368345;c__Clostridia_258483;o__TANB77;f__CAG-508;g__	CAG-508	control vs post-covid	0.175264	1	1	Higher in left group	-0.110055	0.966601	0.981752	Higher in right group	neither_q_sig
d__Bacteria;p__Bacillota_I;c__Bacilli_A;o__Lactobacillales;f__Enterococcaceae;g__Enterococcus_B	Enterococcus_B	control vs post-covid	0.245734	1	1	Higher in left group	-0.216586	0.979437	0.98552	Higher in right group	neither_q_sig
d__Bacteria;p__Actinomycetota;c__Coriobacteriia;o__Coriobacteriales;f__Eggerthellaceae;g__Ellagibacter	Ellagibacter	control vs post-covid	0.543805	1	1	Higher in left group					neither_q_sig
d__Bacteria;p__Actinomycetota;c__Coriobacteriia;o__Coriobacteriales;f__Eggerthellaceae;g__Gordonibacter	Gordonibacter	control vs post-covid	0.387721	1	1	Higher in left group					neither_q_sig
d__Bacteria;p__Actinomycetota;c__Coriobacteriia;o__Coriobacteriales;f__Eggerthellaceae;g__Raoultibacter	Raoultibacter	control vs post-covid	0.751794	1	1	Higher in left group					neither_q_sig
d__Bacteria;p__Actinomycetota;c__Coriobacteriia;o__Coriobacteriales;f__Eggerthellaceae;g__Slackia	Slackia	control vs post-covid	0.0164976	1	1	Higher in left group					neither_q_sig
d__Bacteria;p__Actinomycetota;c__Coriobacteriia;o__Coriobacteriales;f__Eggerthellaceae;g__Xiamenia	Xiamenia	control vs post-covid	0.341638	1	1	Higher in left group					neither_q_sig
d__Bacteria;p__Bacillota_A_368345;c__Clostridia_258483;o__Christensenellales;f__Christensenellaceae;g__	Christensenellaceae	control vs post-covid	0.0109614	1	1	Higher in left group					neither_q_sig
d__Bacteria;p__Bacillota_A_368345;c__Clostridia_258483;o__Lachnospirales;f__;g__	Lachnospirales	control vs post-covid	-0.126384	1	1	Higher in right group					neither_q_sig
d__Bacteria;p__Bacillota_A_368345;c__Clostridia_258483;o__Lachnospirales;f__Anaerotignaceae;g__	Anaerotignaceae	control vs post-covid	0.220536	1	1	Higher in left group					neither_q_sig
d__Bacteria;p__Bacillota_A_368345;c__Clostridia_258483;o__Lachnospirales;f__Lachnospiraceae;g__Butyrivibrio_A_180067	Butyrivibrio_A_180067	control vs post-covid	-0.73327	1	1	Higher in right group					neither_q_sig
d__Bacteria;p__Bacillota_A_368345;c__Clostridia_258483;o__Lachnospirales;f__Lachnospiraceae;g__Catenibacillus	Catenibacillus	control vs post-covid	0.551658	1	1	Higher in left group					neither_q_sig
d__Bacteria;p__Bacillota_A_368345;c__Clostridia_258483;o__Lachnospirales;f__Lachnospiraceae;g__COE1	COE1	control vs post-covid	-0.141978	1	1	Higher in right group					neither_q_sig
d__Bacteria;p__Bacillota_A_368345;c__Clostridia_258483;o__Lachnospirales;f__Lachnospiraceae;g__Eubacterium_G_180878	Eubacterium_G_180878	control vs post-covid	0.603025	1	1	Higher in left group					neither_q_sig
d__Bacteria;p__Bacillota_A_368345;c__Clostridia_258483;o__Lachnospirales;f__Lachnospiraceae;g__Howardella	Howardella	control vs post-covid	0.226134	1	1	Higher in left group					neither_q_sig
d__Bacteria;p__Bacillota_A_368345;c__Clostridia_258483;o__Lachnospirales;f__Lachnospiraceae;g__Hungatella_A_128155	Hungatella_A_128155	control vs post-covid	0.426438	1	1	Higher in left group					neither_q_sig
d__Bacteria;p__Bacillota_A_368345;c__Clostridia_258483;o__Lachnospirales;f__Lachnospiraceae;g__Lachnoclostridium_A_130679	Lachnoclostridium_A_130679	control vs post-covid		1	1						neither_q_sig
d__Bacteria;p__Bacillota_A_368345;c__Clostridia_258483;o__Lachnospirales;f__Lachnospiraceae;g__Laedolimicola	Laedolimicola	control vs post-covid	0.135115	1	1	Higher in left group					neither_q_sig
d__Bacteria;p__Bacillota_A_368345;c__Clostridia_258483;o__Lachnospirales;f__Lachnospiraceae;g__Lientehia	Lientehia	control vs post-covid	-0.169886	1	1	Higher in right group					neither_q_sig
d__Bacteria;p__Bacillota_A_368345;c__Clostridia_258483;o__Lachnospirales;f__Lachnospiraceae;g__Mediterraneibacter_A_155590	Mediterraneibacter_A_155590	control vs post-covid	0.530192	1	1	Higher in left group					neither_q_sig
d__Bacteria;p__Bacillota_A_368345;c__Clostridia_258483;o__Lachnospirales;f__Lachnospiraceae;g__Ventrisoma	Ventrisoma	control vs post-covid	0.310418	1	1	Higher in left group					neither_q_sig
d__Bacteria;p__Bacillota_A_368345;c__Clostridia_258483;o__Lachnospirales;f__Lachnospiraceae;g__Wujia	Wujia	control vs post-covid	0.718858	1	1	Higher in left group					neither_q_sig
d__Bacteria;p__Bacillota_A_368345;c__Clostridia_258483;o__Monoglobales;f__Monoglobaceae;g__	Monoglobaceae	control vs post-covid	0.867737	1	1	Higher in left group					neither_q_sig
d__Bacteria;p__Bacillota_A_368345;c__Clostridia_258483;o__Oscillospirales;f__Acutalibacteraceae;g__Anaeromassilibacillus	Anaeromassilibacillus	control vs post-covid	0.437432	1	1	Higher in left group					neither_q_sig
d__Bacteria;p__Bacillota_A_368345;c__Clostridia_258483;o__Oscillospirales;f__Acutalibacteraceae;g__CAG-488	CAG-488	control vs post-covid	-0.378893	1	1	Higher in right group					neither_q_sig
d__Bacteria;p__Bacillota_A_368345;c__Clostridia_258483;o__Oscillospirales;f__Acutalibacteraceae;g__Caproicibacterium	Caproicibacterium	control vs post-covid	-0.336614	1	1	Higher in right group					neither_q_sig
d__Bacteria;p__Bacillota_A_368345;c__Clostridia_258483;o__Oscillospirales;f__Acutalibacteraceae;g__Hydrogeniiclostridium	Hydrogeniiclostridium	control vs post-covid	0.0580769	1	1	Higher in left group					neither_q_sig
d__Bacteria;p__Bacillota_A_368345;c__Clostridia_258483;o__Oscillospirales;f__Acutalibacteraceae;g__RUG762	RUG762	control vs post-covid	-0.0765425	1	1	Higher in right group					neither_q_sig
d__Bacteria;p__Bacillota_A_368345;c__Clostridia_258483;o__Oscillospirales;f__Acutalibacteraceae;g__UBA737	UBA737	control vs post-covid	0.61955	1	1	Higher in left group					neither_q_sig
d__Bacteria;p__Bacillota_A_368345;c__Clostridia_258483;o__Oscillospirales;f__Acutalibacteraceae;g__UMGS1071	UMGS1071	control vs post-covid	0.267031	1	1	Higher in left group					neither_q_sig
d__Bacteria;p__Bacillota_A_368345;c__Clostridia_258483;o__Oscillospirales;f__Butyricicoccaceae;g__Pseudobutyricicoccus	Pseudobutyricicoccus	control vs post-covid	-0.0863379	1	1	Higher in right group					neither_q_sig
d__Bacteria;p__Bacillota_A_368345;c__Clostridia_258483;o__Oscillospirales;f__CAG-272;g__Avispirillum	Avispirillum	control vs post-covid	0.546263	1	1	Higher in left group					neither_q_sig
d__Bacteria;p__Bacillota_A_368345;c__Clostridia_258483;o__Oscillospirales;f__Oscillospiraceae_88309;g__Onthomonas	Onthomonas	control vs post-covid	0.399515	1	1	Higher in left group					neither_q_sig
d__Bacteria;p__Bacillota_A_368345;c__Clostridia_258483;o__Oscillospirales;f__Oscillospiraceae_88309;g__Pseudoflavonifractor_A_81068	Pseudoflavonifractor_A_81068	control vs post-covid	0.210288	1	1	Higher in left group					neither_q_sig
d__Bacteria;p__Bacillota_A_368345;c__Clostridia_258483;o__Oscillospirales;f__Oscillospiraceae_88309;g__WQUU01	WQUU01	control vs post-covid	-0.154283	1	1	Higher in right group					neither_q_sig
d__Bacteria;p__Bacillota_A_368345;c__Clostridia_258483;o__Oscillospirales;f__Oscillospiraceae_88309;g__WRMH01	WRMH01	control vs post-covid	-0.297673	1	1	Higher in right group					neither_q_sig
d__Bacteria;p__Bacillota_A_368345;c__Clostridia_258483;o__Oscillospirales;f__QAKW01;g__	QAKW01	control vs post-covid	-1.00038	1	1	Higher in right group					neither_q_sig
d__Bacteria;p__Bacillota_A_368345;c__Clostridia_258483;o__Oscillospirales;f__Ruminococcaceae;g__	Ruminococcaceae	control vs post-covid	0.827133	1	1	Higher in left group					neither_q_sig
d__Bacteria;p__Bacillota_A_368345;c__Clostridia_258483;o__Oscillospirales;f__Ruminococcaceae;g__Anaerofilum_74150	Anaerofilum_74150	control vs post-covid	0.347758	1	1	Higher in left group					neither_q_sig
d__Bacteria;p__Bacillota_A_368345;c__Clostridia_258483;o__Oscillospirales;f__Ruminococcaceae;g__Anaerotruncus	Anaerotruncus	control vs post-covid	-0.116309	1	1	Higher in right group					neither_q_sig
d__Bacteria;p__Bacillota_A_368345;c__Clostridia_258483;o__Oscillospirales;f__Ruminococcaceae;g__Merdimmobilis	Merdimmobilis	control vs post-covid	0.0116144	1	1	Higher in left group					neither_q_sig
d__Bacteria;p__Bacillota_A_368345;c__Clostridia_258483;o__Oscillospirales;f__Ruminococcaceae;g__Metaruminococcus_A	Metaruminococcus_A	control vs post-covid	-0.102463	1	1	Higher in right group					neither_q_sig
d__Bacteria;p__Bacillota_A_368345;c__Clostridia_258483;o__Oscillospirales;f__Ruminococcaceae;g__Paludihabitans	Paludihabitans	control vs post-covid	-0.156611	1	1	Higher in right group					neither_q_sig
d__Bacteria;p__Bacillota_A_368345;c__Clostridia_258483;o__Oscillospirales;f__Ruminococcaceae;g__Pygmaiobacter	Pygmaiobacter	control vs post-covid	0.498818	1	1	Higher in left group					neither_q_sig
d__Bacteria;p__Bacillota_A_368345;c__Clostridia_258483;o__Oscillospirales;f__Ruminococcaceae;g__Soleaferrea	Soleaferrea	control vs post-covid	0.847825	1	1	Higher in left group					neither_q_sig
d__Bacteria;p__Bacillota_A_368345;c__Clostridia_258483;o__Oscillospirales;f__UBA644;g__UBA644	UBA644	control vs post-covid	-0.251598	1	1	Higher in right group					neither_q_sig
d__Bacteria;p__Bacillota_A_368345;c__Clostridia_258483;o__Peptostreptococcales;f__Anaerovoracaceae;g__Emergencia	Emergencia	control vs post-covid	0.330743	1	1	Higher in left group					neither_q_sig
d__Bacteria;p__Bacillota_A_368345;c__Clostridia_258483;o__Peptostreptococcales;f__Anaerovoracaceae;g__Eubacterium_N_234271	Eubacterium_N_234271	control vs post-covid	-0.120733	1	1	Higher in right group					neither_q_sig
d__Bacteria;p__Bacillota_B_370539;c__Dehalobacteriia;o__Dehalobacteriales;f__Dehalobacteriaceae;g__	Dehalobacteriaceae	control vs post-covid	-0.109886	1	1	Higher in right group					neither_q_sig
d__Bacteria;p__Bacillota_B_370539;c__Peptococcia_369891;o__Peptococcales_369891;f__Peptococcaceae_369362;g__Peptococcus	Peptococcus	control vs post-covid	0.40422	1	1	Higher in left group					neither_q_sig
d__Bacteria;p__Bacillota_C;c__Negativicutes;o__Veillonellales;f__Dialisteraceae;g__Allisonella	Allisonella	control vs post-covid	-0.0939721	1	1	Higher in right group					neither_q_sig
d__Bacteria;p__Bacillota_G;c__DTU014;o__DTU014;f__DTU014;g__DTU014	DTU014	control vs post-covid	-0.12167	1	1	Higher in right group					neither_q_sig
d__Bacteria;p__Bacillota_G;c__Limnochordia;o__DTU010;f__DTU012;g__DTU012	DTU012	control vs post-covid	-0.00104186	1	1	Higher in right group					neither_q_sig
d__Bacteria;p__Bacillota_I;c__Bacilli_A;o__Lactobacillales;f__Enterococcaceae;g__Enterococcus_H_360604	Enterococcus_H_360604	control vs post-covid	0.116612	1	1	Higher in left group					neither_q_sig
d__Bacteria;p__Bacillota_I;c__Bacilli_A;o__Lactobacillales;f__Streptococcaceae;g__Lactococcus_A_346120	Lactococcus_A_346120	control vs post-covid	0.19061	1	1	Higher in left group					neither_q_sig
d__Bacteria;p__Bacillota_I;c__Bacilli_A;o__RF39;f__UBA660;g__	UBA660	control vs post-covid	-0.629503	1	1	Higher in right group					neither_q_sig
d__Bacteria;p__Bacteroidota;c__Bacteroidia;o__Bacteroidales;f__Bacteroidaceae;g__Alloprevotella	Alloprevotella	control vs post-covid	-0.471473	1	1	Higher in right group					neither_q_sig
d__Bacteria;p__Bacteroidota;c__Bacteroidia;o__Bacteroidales;f__Muribaculaceae;g__Duncaniella	Duncaniella	control vs post-covid	0.422085	1	1	Higher in left group					neither_q_sig
d__Bacteria;p__Desulfobacterota_G_459543;c__Desulfovibrionia;o__Desulfovibrionales;f__Desulfovibrionaceae;g__Bilophila	Bilophila	control vs post-covid	0.441248	1	1	Higher in left group					neither_q_sig
d__Bacteria;p__Desulfobacterota_G_459543;c__Desulfovibrionia;o__Desulfovibrionales;f__Desulfovibrionaceae;g__Mailhella	Mailhella	control vs post-covid	-0.18125	1	1	Higher in right group					neither_q_sig
d__Bacteria;p__Pseudomonadota;c__Alphaproteobacteria;o__RF32;f__CAG-239;g__CAG-267	CAG-267	control vs post-covid	-0.369484	1	1	Higher in right group					neither_q_sig
d__Bacteria;p__Pseudomonadota;c__Alphaproteobacteria;o__RF32;f__CAG-239;g__CAJLXD01	CAJLXD01	control vs post-covid	0.573608	1	1	Higher in left group					neither_q_sig
d__Bacteria;p__Pseudomonadota;c__Gammaproteobacteria;o__Burkholderiales;f__Burkholderiaceae_A_595427;g__Duodenibacillus	Duodenibacillus	control vs post-covid	-0.146023	1	1	Higher in right group					neither_q_sig
d__Bacteria;p__Pseudomonadota;c__Gammaproteobacteria;o__Burkholderiales;f__Burkholderiaceae_A_595427;g__Mesosutterella	Mesosutterella	control vs post-covid	-0.776897	1	1	Higher in right group					neither_q_sig
d__Bacteria;p__Synergistota;c__Synergistia;o__Synergistales;f__Synergistaceae;g__Cloacibacillus	Cloacibacillus	control vs post-covid	-0.504566	1	1	Higher in right group					neither_q_sig
d__Bacteria;p__Verrucomicrobiota;c__Kiritimatiellia;o__RFP12;f__UBA1067;g__Spyradenecus	Spyradenecus	control vs post-covid	0.43403	1	1	Higher in left group					neither_q_sig
d__Bacteria;p__Verrucomicrobiota;c__Lentisphaeria;o__Victivallales;f__Victivallaceae;g__Victivallis	Victivallis	control vs post-covid	0.24781	1	1	Higher in left group					neither_q_sig
d__Bacteria;p__Bacillota_A_368345;c__Clostridia_258483;o__Lachnospirales;f__Lachnospiraceae;g__Blautia_A_141893	Blautia_A_141893	control vs post-covid									neither_q_sig
d__Bacteria;p__Bacteroidota;c__Bacteroidia;o__Bacteroidales;f__Muribaculaceae;g__Lepagella	Lepagella	post-covid vs ME-CFS	-2.42069	6.02309e-05	0.00041041	Higher in right group					ancombc_only_q_sig
d__Bacteria;p__Bacillota_A_368345;c__Clostridia_258483;o__Oscillospirales;f__Ruminococcaceae;g__Neobittarella	Neobittarella	post-covid vs ME-CFS	-1.82423	0.000254894	0.00199173	Higher in right group					ancombc_only_q_sig
d__Bacteria;p__Bacillota_A_368345;c__Clostridia_258483;o__Oscillospirales;f__Butyricicoccaceae;g__	Butyricicoccaceae	post-covid vs ME-CFS	-1.73617	0.000719545	0.00562249	Higher in right group					ancombc_only_q_sig
d__Bacteria;p__Bacillota_A_368345;c__Clostridia_258483;o__Lachnospirales;f__Lachnospiraceae;g__Roseburia_D	Roseburia_D	post-covid vs ME-CFS	-1.62547	0.00135367	0.0105775	Higher in right group					ancombc_only_q_sig
d__Bacteria;p__Bacillota_A_368345;c__Clostridia_258483;o__Christensenellales;f__Christensenellaceae;g__Christensenella	Christensenella	post-covid vs ME-CFS	-1.58811	0.00206488	0.0161349	Higher in right group					ancombc_only_q_sig
d__Bacteria;p__Actinomycetota;c__Coriobacteriia;o__Coriobacteriales;f__Eggerthellaceae;g__Rubneribacter	Rubneribacter	post-covid vs ME-CFS	-1.47056	0.00313612	0.0213694	Higher in right group					ancombc_only_q_sig
d__Bacteria;p__Bacteroidota;c__Bacteroidia;o__Bacteroidales;f__Muribaculaceae;g__JAGBWK01	JAGBWK01	post-covid vs ME-CFS	-1.40195	0.00370921	0.0252744	Higher in right group					ancombc_only_q_sig
d__Bacteria;p__Bacillota_I;c__Bacilli_A;o__Erysipelotrichales;f__Coprobacillaceae;g__Faecalibacillus	Faecalibacillus	post-covid vs ME-CFS	-1.3507	0.00456925	0.0357039	Higher in right group	-0.788424	0.0771458	0.36225	Higher in right group	ancombc_only_q_sig
d__Bacteria;p__Bacillota_A_368345;c__Clostridia_258483;o__Lachnospirales;f__Lachnospiraceae;g__Muricomes_149720	Muricomes_149720	post-covid vs ME-CFS	-1.21417	0.00625627	0.0488862	Higher in right group					ancombc_only_q_sig
d__Bacteria;p__Bacillota_A_368345;c__Clostridia_258483;o__Oscillospirales;f__Ruminococcaceae;g__Ruminococcus_C_58660	Ruminococcus_C_58660	post-covid vs ME-CFS	-1.22551	0.00645081	0.0504064	Higher in right group	-0.789923	0.0186419	0.241599	Higher in right group	neither_q_sig
d__Bacteria;p__Bacillota_A_368345;c__Clostridia_258483;o__Oscillospirales;f__Acutalibacteraceae;g__Eubacterium_R	Eubacterium_R	post-covid vs ME-CFS	-1.17856	0.00662201	0.0517441	Higher in right group	-0.694663	0.166277	0.499727	Higher in right group	neither_q_sig
d__Bacteria;p__Bacillota_A_368345;c__Clostridia_258483;o__Peptostreptococcales;f__Anaerovoracaceae;g__Hominibacterium	Hominibacterium	post-covid vs ME-CFS	-1.0706	0.00988578	0.0673612	Higher in right group					neither_q_sig
d__Bacteria;p__Bacillota_A_368345;c__Clostridia_258483;o__Lachnospirales;f__Lachnospiraceae;g__Hominisplanchenecus_A	Hominisplanchenecus_A	post-covid vs ME-CFS	-1.14534	0.010054	0.0685074	Higher in right group	-0.711668	0.0643362	0.320691	Higher in right group	neither_q_sig
d__Bacteria;p__Bacillota_A_368345;c__Clostridia_258483;o__Lachnospirales;f__Lachnospiraceae;g__Sellimonas	Sellimonas	post-covid vs ME-CFS	-1.133	0.00894093	0.069864	Higher in right group					neither_q_sig
d__Bacteria;p__Actinomycetota;c__Coriobacteriia;o__Coriobacteriales;f__Eggerthellaceae;g__Senegalimassilia	Senegalimassilia	post-covid vs ME-CFS	-1.0848	0.0114311	0.077891	Higher in right group	-0.68017	0.146454	0.46069	Higher in right group	neither_q_sig
d__Bacteria;p__Bacillota_A_368345;c__Clostridia_258483;o__Lachnospirales;f__Lachnospiraceae;g__Lachnoclostridium_B	Lachnoclostridium_B	post-covid vs ME-CFS	-1.08358	0.012705	0.0865711	Higher in right group	-0.600817	0.0386599	0.295393	Higher in right group	neither_q_sig
d__Bacteria;p__Bacillota_I;c__Bacilli_A;o__Lactobacillales;f__Lactobacillaceae;g__Latilactobacillus	Latilactobacillus	post-covid vs ME-CFS	-1.24154	0.0134723	0.105272	Higher in right group					neither_q_sig
d__Bacteria;p__Bacillota_A_368345;c__Clostridia_258483;o__Peptostreptococcales;f__Peptostreptococcaceae_256921;g__Terrisporobacter	Terrisporobacter	post-covid vs ME-CFS	-1.00753	0.0181682	0.105629	Higher in right group					neither_q_sig
d__Bacteria;p__Bacillota_A_368345;c__Clostridia_258483;o__Lachnospirales;f__Lachnospiraceae;g__Blautia_A_141781	Blautia_A_141781	post-covid vs ME-CFS	-1.0225	0.0162821	0.110946	Higher in right group	-0.555911	0.0113684	0.203845	Higher in right group	neither_q_sig
d__Bacteria;p__Bacillota_A_368345;c__Clostridia_258483;o__Lachnospirales;f__Lachnospiraceae;g__Roseburia_C	Roseburia_C	post-covid vs ME-CFS	-1.07159	0.0180269	0.122835	Higher in right group	-0.664464	0.347916	0.66992	Higher in right group	neither_q_sig
d__Bacteria;p__Bacillota_A_368345;c__Clostridia_258483;o__Lachnospirales;f__Lachnospiraceae;g__Eubacterium_I	Eubacterium_I	post-covid vs ME-CFS	-0.992931	0.0168456	0.131631	Higher in right group					neither_q_sig
d__Bacteria;p__Bacillota_I;c__Bacilli_A;o__Erysipelotrichales;f__Erysipelotrichaceae;g__Holdemanella	Holdemanella	post-covid vs ME-CFS	-1.03562	0.0201177	0.137081	Higher in right group					neither_q_sig
d__Bacteria;p__Bacillota_A_368345;c__Clostridia_258483;o__Lachnospirales;f__Lachnospiraceae;g__Scatomonas	Scatomonas	post-covid vs ME-CFS	-0.962905	0.0187211	0.146285	Higher in right group					neither_q_sig
d__Bacteria;p__Bacillota_A_368345;c__Clostridia_258483;o__Lachnospirales;f__Lachnospiraceae;g__Agathobacter_164117	Agathobacter_164117	post-covid vs ME-CFS	-1.05165	0.0216619	0.147603	Higher in right group	-0.589981	0.0403521	0.295393	Higher in right group	neither_q_sig
d__Bacteria;p__Bacillota_A_368345;c__Clostridia_258483;o__Lachnospirales;f__Lachnospiraceae;g__Dorea_D_146760	Dorea_D_146760	post-covid vs ME-CFS	-1.02777	0.0194498	0.151979	Higher in right group	-0.570724	0.174383	0.499727	Higher in right group	neither_q_sig
d__Bacteria;p__Bacillota_I;c__Bacilli_A;o__Lactobacillales;f__Aerococcaceae;g__Granulicatella	Granulicatella	post-covid vs ME-CFS	-0.984677	0.0216776	0.169388	Higher in right group					neither_q_sig
d__Bacteria;p__Bacillota_A_368345;c__Clostridia_258483;o__Lachnospirales;f__Lachnospiraceae;g__Dorea_A	Dorea_A	post-covid vs ME-CFS	-0.967809	0.0273828	0.186585	Higher in right group	-0.505888	0.0299156	0.263388	Higher in right group	neither_q_sig
d__Bacteria;p__Bacillota_C;c__Negativicutes;o__Acidaminococcales;f__Acidaminococcaceae;g__Phascolarctobacterium_A_40086	Phascolarctobacterium_A_40086	post-covid vs ME-CFS	-0.956078	0.0394091	0.268532	Higher in right group	-0.427749	0.663586	0.853182	Higher in right group	neither_q_sig
d__Bacteria;p__Bacillota_A_368345;c__Clostridia_258483;o__Lachnospirales;f__Lachnospiraceae;g__Muricoprocola	Muricoprocola	post-covid vs ME-CFS	-0.854862	0.0407505	0.277672	Higher in right group					neither_q_sig
d__Bacteria;p__Pseudomonadota;c__Gammaproteobacteria;o__Enterobacterales_737866;f__Pasteurellaceae;g__Haemophilus_D_735815	Haemophilus_D_735815	post-covid vs ME-CFS	0.887712	0.0491414	0.285706	Higher in left group					neither_q_sig
d__Bacteria;p__Bacillota_A_368345;c__Clostridia_258483;o__Lachnospirales;f__Lachnospiraceae;g__Otoolea_135853	Otoolea_135853	post-covid vs ME-CFS	-0.840385	0.0459467	0.313079	Higher in right group					neither_q_sig
d__Bacteria;p__Bacillota_A_368345;c__Clostridia_258483;o__Lachnospirales;f__Lachnospiraceae;g__Limivivens	Limivivens	post-covid vs ME-CFS	-0.821296	0.0540818	0.368511	Higher in right group	-0.360995	0.232046	0.583564	Higher in right group	neither_q_sig
d__Bacteria;p__Bacillota_A_368345;c__Clostridia_258483;o__Christensenellales;f__;g__	Christensenellales	post-covid vs ME-CFS	-0.816834	0.0504578	0.394275	Higher in right group					neither_q_sig
d__Bacteria;p__Bacillota_A_368345;c__Clostridia_258483;o__Oscillospirales;f__Ruminococcaceae;g__Bittarella	Bittarella	post-covid vs ME-CFS	-0.773474	0.0613101	0.417764	Higher in right group					neither_q_sig
d__Bacteria;p__Bacteroidota;c__Bacteroidia;o__Bacteroidales;f__Bacteroidaceae;g__Paraprevotella	Paraprevotella	post-covid vs ME-CFS	-0.803251	0.0640654	0.436538	Higher in right group	-0.465087	0.364271	0.66992	Higher in right group	neither_q_sig
d__Bacteria;p__Bacillota_A_368345;c__Clostridia_258483;o__Peptostreptococcales;f__Anaerovoracaceae;g__	Anaerovoracaceae	post-covid vs ME-CFS	-0.765473	0.0671497	0.457555	Higher in right group	-0.334359	0.224011	0.576028	Higher in right group	neither_q_sig
d__Bacteria;p__Bacillota_A_368345;c__Clostridia_258483;o__Peptostreptococcales;f__Peptostreptococcaceae_256921;g__Intestinibacter	Intestinibacter	post-covid vs ME-CFS	-0.770489	0.0818766	0.476027	Higher in right group					neither_q_sig
d__Bacteria;p__Bacillota_A_368345;c__Clostridia_258483;o__Lachnospirales;f__Lachnospiraceae;g__Anaerobutyricum	Anaerobutyricum	post-covid vs ME-CFS	-0.759916	0.0719121	0.490006	Higher in right group	-0.249614	0.443627	0.719506	Higher in right group	neither_q_sig
d__Bacteria;p__Bacillota_A_368345;c__Clostridia_258483;o__Lachnospirales;f__Lachnospiraceae;g__Eubacterium_F	Eubacterium_F	post-covid vs ME-CFS	-0.777473	0.0754953	0.514421	Higher in right group	-0.354794	0.292824	0.650158	Higher in right group	neither_q_sig
d__Bacteria;p__Bacillota_A_368345;c__Clostridia_258483;o__Lachnospirales;f__Lachnospiraceae;g__Massilistercora	Massilistercora	post-covid vs ME-CFS	-0.720107	0.0815696	0.555811	Higher in right group					neither_q_sig
d__Bacteria;p__Bacillota_A_368345;c__Clostridia_258483;o__Lachnospirales;f__Lachnospiraceae;g__Lactonifactor	Lactonifactor	post-covid vs ME-CFS	-0.735202	0.0890515	0.606793	Higher in right group					neither_q_sig
d__Bacteria;p__Bacillota_A_368345;c__Clostridia_258483;o__Lachnospirales;f__Lachnospiraceae;g__Bariatricus	Bariatricus	post-covid vs ME-CFS	-0.689485	0.100678	0.686017	Higher in right group	-0.229911	0.502344	0.743301	Higher in right group	neither_q_sig
d__Bacteria;p__Bacillota_A_368345;c__Clostridia_258483;o__Lachnospirales;f__Lachnospiraceae;g__Frisingicoccus	Frisingicoccus	post-covid vs ME-CFS	-0.696163	0.108422	0.738784	Higher in right group					neither_q_sig
d__Bacteria;p__Bacillota_A_368345;c__Clostridia_258483;o__Lachnospirales;f__Lachnospiraceae;g__Jutongia	Jutongia	post-covid vs ME-CFS	-0.67399	0.112255	0.764899	Higher in right group	-0.263585	0.867944	0.955496	Higher in right group	neither_q_sig
d__Bacteria;p__Bacillota_A_368345;c__Clostridia_258483;o__Lachnospirales;f__Lachnospiraceae;g__Fusicatenibacter	Fusicatenibacter	post-covid vs ME-CFS	-0.68211	0.124266	0.84674	Higher in right group	-0.214253	0.603665	0.814948	Higher in right group	neither_q_sig
d__Bacteria;p__Bacillota_A_368345;c__Clostridia_258483;o__Oscillospirales;f__Ruminococcaceae;g__Massilioclostridium	Massilioclostridium	post-covid vs ME-CFS	-0.592569	0.169291	0.984251	Higher in right group					neither_q_sig
d__Bacteria;p__Bacillota_A_368345;c__Clostridia_258483;o__Oscillospirales;f__Acutalibacteraceae;g__Clostridium_A_51961	Clostridium_A_51961	post-covid vs ME-CFS	-0.615437	0.146802	1	Higher in right group					neither_q_sig
d__Bacteria;p__Pseudomonadota;c__Alphaproteobacteria;o__RF32;f__CAG-239;g__Scatocola	Scatocola	post-covid vs ME-CFS	-0.61851	0.14766	1	Higher in right group					neither_q_sig
d__Bacteria;p__Bacillota_A_368345;c__Clostridia_258483;o__Lachnospirales;f__Lachnospiraceae;g__Blautia_A_141780	Blautia_A_141780	post-covid vs ME-CFS	-0.636634	0.154271	1	Higher in right group	-0.0549999	0.975724	0.984843	Higher in right group	neither_q_sig
d__Bacteria;p__Actinomycetota;c__Coriobacteriia;o__Coriobacteriales;f__Coriobacteriaceae;g__Collinsella	Collinsella	post-covid vs ME-CFS	-0.63491	0.161235	1	Higher in right group	-0.189972	0.806708	0.913893	Higher in right group	neither_q_sig
d__Bacteria;p__Bacillota_I;c__Bacilli_A;o__MOL361;f__Turicibacteraceae;g__Turicibacter	Turicibacter	post-covid vs ME-CFS	-0.575545	0.166269	1	Higher in right group					neither_q_sig
d__Bacteria;p__Bacillota_A_368345;c__Clostridia_258483;o__Lachnospirales;f__Lachnospiraceae;g__Coprococcus_A_187866	Coprococcus_A_187866	post-covid vs ME-CFS	-0.565503	0.174759	1	Higher in right group	-0.111408	0.845303	0.941162	Higher in right group	neither_q_sig
d__Bacteria;p__Bacillota_A_368345;c__Clostridia_258483;o__;f__;g__	Clostridia_258483	post-covid vs ME-CFS	-0.544342	0.185991	1	Higher in right group					neither_q_sig
d__Bacteria;p__Bacillota_A_368345;c__Clostridia_258483;o__Lachnospirales;f__Lachnospiraceae;g__	Lachnospiraceae	post-covid vs ME-CFS	-0.594302	0.18618	1	Higher in right group	-0.109568	0.885898	0.955496	Higher in right group	neither_q_sig
d__Bacteria;p__Bacillota_A_368345;c__Clostridia_258483;o__Christensenellales;f__CAG-138;g__SFEL01	SFEL01	post-covid vs ME-CFS	-0.495713	0.254632	1	Higher in right group					neither_q_sig
d__Bacteria;p__Bacillota_A_368345;c__Clostridia_258483;o__Oscillospirales;f__Oscillospiraceae_88309;g__Faecousia	Faecousia	post-covid vs ME-CFS	0.477573	0.325738	1	Higher in left group	0.937924	0.0210575	0.241981	Higher in left group	neither_q_sig
d__Bacteria;p__Bacillota_A_368345;c__Clostridia_258483;o__Lachnospirales;f__Lachnospiraceae;g__Schaedlerella	Schaedlerella	post-covid vs ME-CFS	-0.393664	0.350409	1	Higher in right group					neither_q_sig
d__Bacteria;p__Bacillota_C;c__Negativicutes;o__Acidaminococcales;f__Acidaminococcaceae;g__Acidaminococcus	Acidaminococcus	post-covid vs ME-CFS	0.367441	0.378586	1	Higher in left group	0.687586	0.658649	0.850208	Higher in left group	neither_q_sig
d__Bacteria;p__Bacillota_A_368345;c__Clostridia_258483;o__Oscillospirales;f__Acutalibacteraceae;g__	Acutalibacteraceae	post-covid vs ME-CFS	-0.366704	0.394559	1	Higher in right group					neither_q_sig
d__Bacteria;p__Bacillota_I;c__Bacilli_A;o__Erysipelotrichales;f__Erysipelotrichaceae;g__Merdibacter	Merdibacter	post-covid vs ME-CFS	-0.335418	0.408509	1	Higher in right group					neither_q_sig
d__Bacteria;p__Bacillota_A_368345;c__Clostridia_258483;o__Oscillospirales;f__UBA929;g__WRAI01	WRAI01	post-covid vs ME-CFS	-0.296319	0.470071	1	Higher in right group					neither_q_sig
d__Bacteria;p__Bacillota_A_368345;c__Clostridia_258483;o__Lachnospirales;f__Lachnospiraceae;g__Clostridium_AP_143938	Clostridium_AP_143938	post-covid vs ME-CFS	-0.285928	0.490768	1	Higher in right group					neither_q_sig
d__Bacteria;p__Bacillota_A_368345;c__Clostridia_258483;o__Oscillospirales;f__Oscillospiraceae_88309;g__Enterenecus	Enterenecus	post-covid vs ME-CFS	-0.25946	0.519303	1	Higher in right group					neither_q_sig
d__Bacteria;p__Bacillota_I;c__Bacilli_A;o__Lactobacillales;f__Lactobacillaceae;g__Lactobacillus	Lactobacillus	post-covid vs ME-CFS	0.243762	0.548409	1	Higher in left group					neither_q_sig
d__Bacteria;p__Bacillota_C;c__Negativicutes;o__Veillonellales;f__Veillonellaceae;g__Veillonella_A	Veillonella_A	post-covid vs ME-CFS	-0.25656	0.563487	1	Higher in right group	0.183959	0.916797	0.955496	Higher in left group	neither_q_sig
d__Bacteria;p__Bacillota_A_368345;c__Clostridia_258483;o__Christensenellales;f__Pumilibacteraceae;g__	Pumilibacteraceae	post-covid vs ME-CFS	0.204629	0.614962	1	Higher in left group					neither_q_sig
d__Bacteria;p__Pseudomonadota;c__Gammaproteobacteria;o__Burkholderiales;f__Burkholderiaceae_A_595421;g__Oxalobacter	Oxalobacter	post-covid vs ME-CFS	-0.201038	0.615464	1	Higher in right group					neither_q_sig
d__Bacteria;p__Bacillota_A_368345;c__Clostridia_258483;o__Oscillospirales;f__Oscillospiraceae_88309;g__	Oscillospiraceae_88309	post-covid vs ME-CFS	0.209164	0.626227	1	Higher in left group	0.661488	0.0180049	0.241599	Higher in left group	neither_q_sig
d__Bacteria;p__Bacillota_A_368345;c__Clostridia_258483;o__Lachnospirales;f__Lachnospiraceae;g__Merdimonas	Merdimonas	post-covid vs ME-CFS	-0.192744	0.643941	1	Higher in right group					neither_q_sig
d__Bacteria;p__Bacillota_I;c__Bacilli_A;o__RF39;f__UBA660;g__CAG-302	CAG-302	post-covid vs ME-CFS	0.161587	0.695858	1	Higher in left group					neither_q_sig
d__Bacteria;p__Bacillota_A_368345;c__Clostridia_258483;o__Lachnospirales;f__CAG-274;g__CAG-274	CAG-274	post-covid vs ME-CFS	-0.157717	0.700486	1	Higher in right group					neither_q_sig
d__Bacteria;p__Verrucomicrobiota;c__Verrucomicrobiae;o__Verrucomicrobiales;f__Akkermansiaceae;g__Akkermansia	Akkermansia	post-covid vs ME-CFS	-0.148761	0.735653	1	Higher in right group	0.28276	0.746017	0.893109	Higher in left group	neither_q_sig
d__Bacteria;p__Bacillota_A_368345;c__Clostridia_258483;o__Oscillospirales;f__Oscillospiraceae_88309;g__Lawsonibacter	Lawsonibacter	post-covid vs ME-CFS	-0.142265	0.744141	1	Higher in right group	0.316718	0.31353	0.65876	Higher in left group	neither_q_sig
d__Bacteria;p__Bacillota_A_368345;c__Clostridia_258483;o__Oscillospirales;f__CAG-272;g__RUG13077	RUG13077	post-covid vs ME-CFS	-0.122834	0.766742	1	Higher in right group					neither_q_sig
d__Bacteria;p__Bacteroidota;c__Bacteroidia;o__Bacteroidales;f__Bacteroidaceae;g__Phocaeicola_A	Phocaeicola_A	post-covid vs ME-CFS	-0.122757	0.78136	1	Higher in right group	0.316929	0.288558	0.650158	Higher in left group	neither_q_sig
d__Bacteria;p__Bacillota_A_368345;c__Clostridia_258483;o__Lachnospirales;f__Lachnospiraceae;g__Faecalimonas	Faecalimonas	post-covid vs ME-CFS	0.0997375	0.816348	1	Higher in left group					neither_q_sig
d__Bacteria;p__Cyanobacteriota;c__Vampirovibrionia;o__Gastranaerophilales;f__Gastranaerophilaceae;g__CAG-196	CAG-196	post-covid vs ME-CFS	0.0911783	0.825256	1	Higher in left group					neither_q_sig
d__Bacteria;p__Bacillota_A_368345;c__Clostridia_258483;o__Christensenellales;f__CAG-138;g__CAG-1024	CAG-1024	post-covid vs ME-CFS	0.0694182	0.864775	1	Higher in left group					neither_q_sig
d__Bacteria;p__Bacillota_A_368345;c__Clostridia_258483;o__Oscillospirales;f__Acutalibacteraceae;g__Fimenecus	Fimenecus	post-covid vs ME-CFS	0.0670442	0.874162	1	Higher in left group	0.48959	0.237844	0.585668	Higher in left group	neither_q_sig
d__Bacteria;p__Bacillota_A_368345;c__Clostridia_258483;o__Oscillospirales;f__Ruminococcaceae;g__Fimivivens	Fimivivens	post-covid vs ME-CFS	0.0618534	0.878984	1	Higher in left group					neither_q_sig
d__Bacteria;p__Pseudomonadota;c__Gammaproteobacteria;o__Burkholderiales;f__Burkholderiaceae_A_595427;g__Sutterella	Sutterella	post-covid vs ME-CFS	0.0602392	0.887083	1	Higher in left group	0.407379	0.715089	0.879686	Higher in left group	neither_q_sig
d__Bacteria;p__Bacillota_A_368345;c__Clostridia_258483;o__Oscillospirales;f__Oscillospiraceae_88309;g__Dysosmobacter	Dysosmobacter	post-covid vs ME-CFS	-0.0623673	0.894887	1	Higher in right group	0.39959	0.296083	0.650158	Higher in left group	neither_q_sig
d__Bacteria;p__Bacillota_A_368345;c__Clostridia_258483;o__Oscillospirales;f__CAG-382;g__SFLA01	SFLA01	post-covid vs ME-CFS	0.0528332	0.89575	1	Higher in left group					neither_q_sig
d__Bacteria;p__Bacteroidota;c__Bacteroidia;o__Bacteroidales;f__Muribaculaceae;g__Paramuribaculum	Paramuribaculum	post-covid vs ME-CFS	-0.03599	0.930524	1	Higher in right group					neither_q_sig
d__Bacteria;p__Bacillota_A_368345;c__Clostridia_258483;o__Christensenellales;f__CAG-314;g__CAG-314	CAG-314	post-covid vs ME-CFS	-0.030718	0.940053	1	Higher in right group					neither_q_sig
d__Bacteria;p__Bacillota_A_368345;c__Clostridia_258483;o__Oscillospirales;f__Oscillospiraceae_88309;g__Vescimonas	Vescimonas	post-covid vs ME-CFS	0.00955919	0.984277	1	Higher in left group	0.441637	0.338373	0.66992	Higher in left group	neither_q_sig
d__Bacteria;p__Bacillota_A_368345;c__Clostridia_258483;o__Lachnospirales;f__Lachnospiraceae;g__Porcincola	Porcincola	post-covid vs ME-CFS	-0.155421	1	1	Higher in right group	0.290215	0.0201496	0.241981	Higher in left group	neither_q_sig
d__Bacteria;p__Bacillota_A_368345;c__Clostridia_258483;o__TANB77;f__CAG-508;g__CAG-273	CAG-273	post-covid vs ME-CFS	-0.29942	1	1	Higher in right group	0.126825	0.0215935	0.241981	Higher in left group	neither_q_sig
d__Bacteria;p__Bacillota_A_368345;c__Clostridia_258483;o__Oscillospirales;f__Oscillospiraceae_88309;g__Limivicinus	Limivicinus	post-covid vs ME-CFS	0.269026	1	1	Higher in left group	0.73869	0.0216588	0.241981	Higher in left group	neither_q_sig
d__Bacteria;p__Bacteroidota;c__Bacteroidia;o__Bacteroidales;f__Marinifilaceae;g__Butyricimonas	Butyricimonas	post-covid vs ME-CFS	0.0953685	1	1	Higher in left group	0.515656	0.0453347	0.295393	Higher in left group	neither_q_sig
d__Bacteria;p__Bacillota_A_368345;c__Clostridia_258483;o__Oscillospirales;f__Oscillospiraceae_88309;g__Intestinimonas	Intestinimonas	post-covid vs ME-CFS	-0.118812	1	1	Higher in right group	0.285145	0.0493753	0.295393	Higher in left group	neither_q_sig
d__Bacteria;p__Bacteroidota;c__Bacteroidia;o__Bacteroidales;f__Barnesiellaceae;g__Barnesiella_B	Barnesiella_B	post-covid vs ME-CFS	0.226503	1	1	Higher in left group	0.669543	0.0606069	0.318795	Higher in left group	neither_q_sig
d__Bacteria;p__Bacillota_A_368345;c__Clostridia_258483;o__Oscillospirales;f__Ruminococcaceae;g__Porcipelethomonas	Porcipelethomonas	post-covid vs ME-CFS	-0.924067	1	1	Higher in right group	-0.561774	0.0951734	0.407364	Higher in right group	neither_q_sig
d__Bacteria;p__Bacillota_A_368345;c__Clostridia_258483;o__Oscillospirales;f__Ruminococcaceae;g__Faecalibacterium	Faecalibacterium	post-covid vs ME-CFS	-0.15847	1	1	Higher in right group	0.30819	0.0961447	0.407364	Higher in left group	neither_q_sig
d__Bacteria;p__Bacillota_A_368345;c__Clostridia_258483;o__Lachnospirales;f__Lachnospiraceae;g__Anaerostipes	Anaerostipes	post-covid vs ME-CFS	-0.970497	1	1	Higher in right group	-0.511743	0.0990071	0.407364	Higher in right group	neither_q_sig
d__Bacteria;p__Bacillota_A_368345;c__Clostridia_258483;o__Lachnospirales;f__Anaerotignaceae;g__Anaerotignum_189125	Anaerotignum_189125	post-covid vs ME-CFS	0.0695156	1	1	Higher in left group	0.503672	0.105955	0.413609	Higher in left group	neither_q_sig
d__Bacteria;p__Bacillota_A_368345;c__Clostridia_258483;o__Christensenellales;f__Aristaeellaceae;g__	Aristaeellaceae	post-covid vs ME-CFS	-0.456525	1	1	Higher in right group	-0.0629778	0.117354	0.433957	Higher in right group	neither_q_sig
d__Bacteria;p__Bacillota_A_368345;c__Clostridia_258483;o__Oscillospirales;f__Ruminococcaceae;g__Negativibacillus	Negativibacillus	post-covid vs ME-CFS	-0.185938	1	1	Higher in right group	0.255486	0.142986	0.46069	Higher in left group	neither_q_sig
d__Bacteria;p__Actinomycetota;c__Coriobacteriia;o__Coriobacteriales;f__Eggerthellaceae;g__Adlercreutzia_A_404257	Adlercreutzia_A_404257	post-covid vs ME-CFS	-0.898478	1	1	Higher in right group	-0.374996	0.145517	0.46069	Higher in right group	neither_q_sig
d__Bacteria;p__Bacteroidota;c__Bacteroidia;o__Bacteroidales;f__Tannerellaceae;g__Parabacteroides_B_862066	Parabacteroides_B_862066	post-covid vs ME-CFS	-0.0120936	1	1	Higher in right group	0.43018	0.146431	0.46069	Higher in left group	neither_q_sig
d__Bacteria;p__Bacillota_A_368345;c__Clostridia_258483;o__Christensenellales;f__Aristaeellaceae;g__Limiplasma	Limiplasma	post-covid vs ME-CFS	-0.544005	1	1	Higher in right group	-0.18052	0.166684	0.499727	Higher in right group	neither_q_sig
d__Bacteria;p__Bacillota_A_368345;c__Clostridia_258483;o__Lachnospirales;f__Lachnospiraceae;g__UBA3402	UBA3402	post-covid vs ME-CFS	-0.209342	1	1	Higher in right group	0.225702	0.170742	0.499727	Higher in left group	neither_q_sig
d__Bacteria;p__Bacillota_A_368345;c__Clostridia_258483;o__Lachnospirales;f__Lachnospiraceae;g__Ruminococcus_B	Ruminococcus_B	post-covid vs ME-CFS	0.450101	1	1	Higher in left group	0.937445	0.180019	0.501183	Higher in left group	neither_q_sig
d__Bacteria;p__Bacteroidota;c__Bacteroidia;o__Bacteroidales;f__Bacteroidaceae;g__Prevotella	Prevotella	post-covid vs ME-CFS	0.485018	1	1	Higher in left group	0.874503	0.18253	0.501183	Higher in left group	neither_q_sig
d__Bacteria;p__Bacteroidota;c__Bacteroidia;o__Bacteroidales;f__UBA11471;g__Caccoplasma	Caccoplasma	post-covid vs ME-CFS	-0.219755	1	1	Higher in right group	0.150698	0.215574	0.558853	Higher in left group	neither_q_sig
d__Bacteria;p__Bacillota_A_368345;c__Clostridia_258483;o__Oscillospirales;f__Acutalibacteraceae;g__UBA5905	UBA5905	post-covid vs ME-CFS	-0.118297	1	1	Higher in right group	0.287825	0.245823	0.594377	Higher in left group	neither_q_sig
d__Bacteria;p__Bacteroidota;c__Bacteroidia;o__Bacteroidales;f__Rikenellaceae;g__Alistipes_A_871400	Alistipes_A_871400	post-covid vs ME-CFS	-0.0215478	1	1	Higher in right group	0.417318	0.264447	0.634673	Higher in left group	neither_q_sig
d__Bacteria;p__Pseudomonadota;c__Gammaproteobacteria;o__Enterobacterales_737866;f__Enterobacteriaceae_A_725029;g__Escherichia	Escherichia	post-covid vs ME-CFS	-0.0155841	1	1	Higher in right group	0.415963	0.270598	0.64466	Higher in left group	neither_q_sig
d__Bacteria;p__Bacillota_A_368345;c__Clostridia_258483;o__Oscillospirales;f__Acutalibacteraceae;g__Ruminococcus_E	Ruminococcus_E	post-covid vs ME-CFS	-0.86359	1	1	Higher in right group	-0.439378	0.284178	0.650158	Higher in right group	neither_q_sig
d__Bacteria;p__Bacteroidota;c__Bacteroidia;o__Bacteroidales;f__Marinifilaceae;g__Odoribacter_865974	Odoribacter_865974	post-covid vs ME-CFS	-0.117986	1	1	Higher in right group	0.317566	0.285922	0.650158	Higher in left group	neither_q_sig
d__Bacteria;p__Actinomycetota;c__Actinomycetes;o__Actinomycetales;f__Bifidobacteriaceae;g__Bifidobacterium_388775	Bifidobacterium_388775	post-covid vs ME-CFS	-0.774097	1	1	Higher in right group	-0.270461	0.296986	0.650158	Higher in right group	neither_q_sig
d__Bacteria;p__Bacillota_A_368345;c__Clostridia_258483;o__Oscillospirales;f__Ruminococcaceae;g__Ruminiclostridium_E	Ruminiclostridium_E	post-covid vs ME-CFS	-0.0555618	1	1	Higher in right group	0.384115	0.299215	0.650642	Higher in left group	neither_q_sig
d__Bacteria;p__Actinomycetota;c__Coriobacteriia;o__Coriobacteriales;f__Eggerthellaceae;g__Anaerotardibacter	Anaerotardibacter	post-covid vs ME-CFS	-0.110763	1	1	Higher in right group	0.325871	0.304879	0.654446	Higher in left group	neither_q_sig
d__Bacteria;p__Bacillota_A_368345;c__Clostridia_258483;o__Christensenellales;f__CAG-138;g__PeH17	PeH17	post-covid vs ME-CFS	-0.248912	1	1	Higher in right group	0.0962762	0.307024	0.654446	Higher in left group	neither_q_sig
d__Bacteria;p__Bacillota_A_368345;c__Clostridia_258483;o__Lachnospirales;f__Lachnospiraceae;g__Alitiscatomonas	Alitiscatomonas	post-covid vs ME-CFS	-0.192135	1	1	Higher in right group	0.288221	0.315147	0.65876	Higher in left group	neither_q_sig
d__Bacteria;p__Bacillota_A_368345;c__Clostridia_258483;o__Oscillospirales;f__Ruminococcaceae;g__Angelakisella	Angelakisella	post-covid vs ME-CFS	-0.7051	1	1	Higher in right group	-0.315218	0.339046	0.66992	Higher in right group	neither_q_sig
d__Bacteria;p__Bacillota_A_368345;c__Clostridia_258483;o__Lachnospirales;f__Lachnospiraceae;g__Eubacterium_J	Eubacterium_J	post-covid vs ME-CFS	-0.431282	1	1	Higher in right group	-0.0122263	0.363778	0.66992	Higher in right group	neither_q_sig
d__Bacteria;p__Bacillota_A_368345;c__Clostridia_258483;o__Oscillospirales;f__Acutalibacteraceae;g__Hominenteromicrobium	Hominenteromicrobium	post-covid vs ME-CFS	-0.789036	1	1	Higher in right group	-0.329783	0.37011	0.66992	Higher in right group	neither_q_sig
d__Bacteria;p__Bacillota_A_368345;c__Clostridia_258483;o__Oscillospirales;f__Oscillospiraceae_88309;g__Hominicoprocola	Hominicoprocola	post-covid vs ME-CFS	-0.132681	1	1	Higher in right group	0.327234	0.398041	0.693953	Higher in left group	neither_q_sig
d__Bacteria;p__Bacillota_A_368345;c__Clostridia_258483;o__Lachnospirales;f__Lachnospiraceae;g__Brotaphodocola	Brotaphodocola	post-covid vs ME-CFS	-0.183134	1	1	Higher in right group	0.27312	0.39838	0.693953	Higher in left group	neither_q_sig
d__Bacteria;p__Bacillota_A_368345;c__Clostridia_258483;o__Clostridiales;f__Clostridiaceae_222000;g__Clostridium_T	Clostridium_T	post-covid vs ME-CFS	-0.638884	1	1	Higher in right group	-0.156571	0.40089	0.694115	Higher in right group	neither_q_sig
d__Bacteria;p__Bacillota_A_368345;c__Clostridia_258483;o__Lachnospirales;f__Lachnospiraceae;g__Acetatifactor	Acetatifactor	post-covid vs ME-CFS	-0.0221167	1	1	Higher in right group	0.394444	0.403094	0.694115	Higher in left group	neither_q_sig
d__Bacteria;p__Bacteroidota;c__Bacteroidia;o__Bacteroidales;f__Rikenellaceae;g__Alistipes_A_871404	Alistipes_A_871404	post-covid vs ME-CFS	-0.141571	1	1	Higher in right group	0.280937	0.409799	0.695157	Higher in left group	neither_q_sig
d__Bacteria;p__Bacillota_I;c__Bacilli_A;o__Lactobacillales;f__Streptococcaceae;g__Streptococcus	Streptococcus	post-covid vs ME-CFS	-0.280839	1	1	Higher in right group	0.246695	0.431481	0.719506	Higher in left group	neither_q_sig
d__Bacteria;p__Bacillota_A_368345;c__Clostridia_258483;o__Christensenellales;f__Aristaeellaceae;g__Onthenecus	Onthenecus	post-covid vs ME-CFS	-0.14977	1	1	Higher in right group	0.294757	0.449196	0.719506	Higher in left group	neither_q_sig
d__Bacteria;p__Bacillota_A_368345;c__Clostridia_258483;o__Lachnospirales;f__Lachnospiraceae;g__Eisenbergiella	Eisenbergiella	post-covid vs ME-CFS	-0.198788	1	1	Higher in right group	0.309603	0.485254	0.738636	Higher in left group	neither_q_sig
d__Bacteria;p__Bacillota_A_368345;c__Clostridia_258483;o__Oscillospirales;f__Ruminococcaceae;g__Ruthenibacterium	Ruthenibacterium	post-covid vs ME-CFS	-0.493163	1	1	Higher in right group	-0.0359096	0.492424	0.738636	Higher in right group	neither_q_sig
d__Bacteria;p__Bacillota_A_368345;c__Clostridia_258483;o__TANB77;f__CAG-508;g__CAG-269	CAG-269	post-covid vs ME-CFS	-0.0374594	1	1	Higher in right group	0.421208	0.508513	0.743301	Higher in left group	neither_q_sig
d__Bacteria;p__Bacillota_A_368345;c__Clostridia_258483;o__Christensenellales;f__CAG-138;g__	CAG-138	post-covid vs ME-CFS	0.245959	1	1	Higher in left group	0.646386	0.51113	0.743301	Higher in left group	neither_q_sig
d__Bacteria;p__Bacillota_A_368345;c__Clostridia_258483;o__Lachnospirales;f__Lachnospiraceae;g__Mediterraneibacter_A_155507	Mediterraneibacter_A_155507	post-covid vs ME-CFS	-0.183577	1	1	Higher in right group	0.266942	0.512604	0.743301	Higher in left group	neither_q_sig
d__Bacteria;p__Bacteroidota;c__Bacteroidia;o__Bacteroidales;f__Bacteroidaceae;g__Bacteroides_H_857956	Bacteroides_H_857956	post-covid vs ME-CFS	-0.276264	1	1	Higher in right group	0.166049	0.518475	0.743301	Higher in left group	neither_q_sig
d__Bacteria;p__Bacillota_A_368345;c__Clostridia_258483;o__Lachnospirales;f__Lachnospiraceae;g__Oribacterium	Oribacterium	post-covid vs ME-CFS	-0.205842	1	1	Higher in right group	0.344447	0.520775	0.743308	Higher in left group	neither_q_sig
d__Bacteria;p__Bacillota_A_368345;c__Clostridia_258483;o__Lachnospirales;f__Lachnospiraceae;g__Clostridium_R_135822	Clostridium_R_135822	post-covid vs ME-CFS	-0.242051	1	1	Higher in right group	0.215236	0.591284	0.804942	Higher in left group	neither_q_sig
d__Bacteria;p__Bacillota_A_368345;c__Clostridia_258483;o__UBA1381;f__UBA1381;g__Hominilimicola	Hominilimicola	post-covid vs ME-CFS	-0.729077	1	1	Higher in right group	-0.267838	0.596918	0.809211	Higher in right group	neither_q_sig
d__Bacteria;p__Bacteroidota;c__Bacteroidia;o__Bacteroidales;f__Coprobacteraceae;g__Coprobacter	Coprobacter	post-covid vs ME-CFS	-0.452176	1	1	Higher in right group	-0.0339158	0.615742	0.826269	Higher in right group	neither_q_sig
d__Bacteria;p__Bacillota_C;c__Negativicutes;o__Veillonellales;f__Dialisteraceae;g__Dialister_37762	Dialister_37762	post-covid vs ME-CFS	-0.219464	1	1	Higher in right group	0.269056	0.65755	0.850208	Higher in left group	neither_q_sig
d__Bacteria;p__Bacillota_I;c__Bacilli_A;o__Lactobacillales;f__Enterococcaceae;g__Enterococcus_B	Enterococcus_B	post-covid vs ME-CFS	-0.398069	1	1	Higher in right group	0.186077	0.672658	0.860607	Higher in left group	neither_q_sig
d__Bacteria;p__Bacillota_A_368345;c__Clostridia_258483;o__Oscillospirales;f__Acutalibacteraceae;g__CAG-217	CAG-217	post-covid vs ME-CFS	-0.524044	1	1	Higher in right group	-0.121878	0.67875	0.862412	Higher in right group	neither_q_sig
d__Bacteria;p__Bacillota_A_368345;c__Clostridia_258483;o__Oscillospirales;f__Acutalibacteraceae;g__Acutalibacter	Acutalibacter	post-covid vs ME-CFS	-0.454596	1	1	Higher in right group	0.0129673	0.700105	0.875807	Higher in left group	neither_q_sig
d__Bacteria;p__Bacillota_A_368345;c__Clostridia_258483;o__Oscillospirales;f__Ruminococcaceae;g__Gemmiger_A_73129	Gemmiger_A_73129	post-covid vs ME-CFS	-0.599874	1	1	Higher in right group	-0.145883	0.719496	0.879686	Higher in right group	neither_q_sig
d__Bacteria;p__Bacillota_A_368345;c__Clostridia_258483;o__Christensenellales;f__Aristaeellaceae;g__SFMI01	SFMI01	post-covid vs ME-CFS	-0.121479	1	1	Higher in right group	0.308558	0.737588	0.891299	Higher in left group	neither_q_sig
d__Bacteria;p__Bacillota_A_368345;c__Clostridia_258483;o__Peptostreptococcales;f__Peptostreptococcaceae_256921;g__Romboutsia_B	Romboutsia_B	post-covid vs ME-CFS	-0.523735	1	1	Higher in right group	-0.0474605	0.739998	0.891299	Higher in right group	neither_q_sig
d__Bacteria;p__Bacillota_A_368345;c__Clostridia_258483;o__Oscillospirales;f__Oscillospiraceae_88309;g__Evtepia	Evtepia	post-covid vs ME-CFS	-0.606595	1	1	Higher in right group	-0.143998	0.748664	0.893109	Higher in right group	neither_q_sig
d__Bacteria;p__Bacillota_A_368345;c__Clostridia_258483;o__Lachnospirales;f__Lachnospiraceae;g__Coprococcus_A_121497	Coprococcus_A_121497	post-covid vs ME-CFS	-0.411297	1	1	Higher in right group	0.0760907	0.754982	0.896023	Higher in left group	neither_q_sig
d__Bacteria;p__Bacillota_A_368345;c__Clostridia_258483;o__TANB77;f__CAG-508;g__	CAG-508	post-covid vs ME-CFS	-0.245616	1	1	Higher in right group	0.106881	0.763344	0.90264	Higher in left group	neither_q_sig
d__Bacteria;p__Bacteroidota;c__Bacteroidia;o__Bacteroidales;f__Rikenellaceae;g__Alistipes_A_870584	Alistipes_A_870584	post-covid vs ME-CFS	-0.2558	1	1	Higher in right group	0.187767	0.783247	0.908341	Higher in left group	neither_q_sig
d__Bacteria;p__Bacteroidota;c__Bacteroidia;o__Bacteroidales;f__Rikenellaceae;g__Tidjanibacter	Tidjanibacter	post-covid vs ME-CFS	-0.226992	1	1	Higher in right group	0.216575	0.783247	0.908341	Higher in left group	neither_q_sig
d__Bacteria;p__Bacillota_I;c__Bacilli_A;o__Erysipelotrichales;f__Coprobacillaceae;g__Catenibacterium	Catenibacterium	post-covid vs ME-CFS	0.145346	1	1	Higher in left group	0.595959	0.78779	0.908341	Higher in left group	neither_q_sig
d__Bacteria;p__Bacillota_A_368345;c__Clostridia_258483;o__Oscillospirales;f__Acutalibacteraceae;g__CAG-177	CAG-177	post-covid vs ME-CFS	-0.122307	1	1	Higher in right group	0.282956	0.80041	0.913144	Higher in left group	neither_q_sig
d__Bacteria;p__Actinomycetota;c__Coriobacteriia;o__Coriobacteriales;f__Eggerthellaceae;g__Eggerthella	Eggerthella	post-covid vs ME-CFS	-0.610416	1	1	Higher in right group	-0.113318	0.860664	0.951724	Higher in right group	neither_q_sig
d__Bacteria;p__Bacillota_A_368345;c__Clostridia_258483;o__Oscillospirales;f__Butyricicoccaceae;g__Agathobaculum	Agathobaculum	post-covid vs ME-CFS	-0.555777	1	1	Higher in right group	-0.0874243	0.898685	0.955496	Higher in right group	neither_q_sig
d__Bacteria;p__Bacillota_A_368345;c__Clostridia_258483;o__Oscillospirales;f__Ruminococcaceae;g__Hominimerdicola	Hominimerdicola	post-covid vs ME-CFS	-0.579343	1	1	Higher in right group	-0.107386	0.904655	0.955496	Higher in right group	neither_q_sig
d__Bacteria;p__Pseudomonadota;c__Gammaproteobacteria;o__Burkholderiales;f__Burkholderiaceae_A_595427;g__Parasutterella_564865	Parasutterella_564865	post-covid vs ME-CFS	-0.265236	1	1	Higher in right group	0.141549	0.911791	0.955496	Higher in left group	neither_q_sig
d__Bacteria;p__Bacillota_A_368345;c__Clostridia_258483;o__Lachnospirales;f__Lachnospiraceae;g__Lachnospira	Lachnospira	post-covid vs ME-CFS	-0.476883	1	1	Higher in right group	-0.00834458	0.919868	0.955496	Higher in right group	neither_q_sig
d__Bacteria;p__Bacteroidota;c__Bacteroidia;o__Bacteroidales;f__Muribaculaceae;g__Limisoma	Limisoma	post-covid vs ME-CFS	-0.450385	1	1	Higher in right group	-0.180801	0.92363	0.955496	Higher in right group	neither_q_sig
d__Bacteria;p__Bacillota_A_368345;c__Clostridia_258483;o__Lachnospirales;f__Lachnospiraceae;g__Roseburia_A_166204	Roseburia_A_166204	post-covid vs ME-CFS	-0.447479	1	1	Higher in right group	-0.010164	0.9418	0.968709	Higher in right group	neither_q_sig
d__Bacteria;p__Bacillota_A_368345;c__Clostridia_258483;o__Lachnospirales;f__Lachnospiraceae;g__Enterocloster	Enterocloster	post-covid vs ME-CFS	-0.452741	1	1	Higher in right group	0.0303546	0.946115	0.970067	Higher in left group	neither_q_sig
d__Bacteria;p__Bacillota_A_368345;c__Clostridia_258483;o__Peptostreptococcales;f__Anaerovoracaceae;g__Lentihominibacter	Lentihominibacter	post-covid vs ME-CFS	-0.44046	1	1	Higher in right group	0.0532704	0.971985	0.984135	Higher in left group	neither_q_sig
d__Bacteria;p__Bacillota_A_368345;c__Clostridia_258483;o__Lachnospirales;f__Lachnospiraceae;g__Butyribacter	Butyribacter	post-covid vs ME-CFS	-0.517631	1	1	Higher in right group	-0.0176699	0.994916	0.994916	Higher in right group	neither_q_sig
d__Bacteria;p__Actinomycetota;c__Coriobacteriia;o__Coriobacteriales;f__Eggerthellaceae;g__Ellagibacter	Ellagibacter	post-covid vs ME-CFS	-0.529475	1	1	Higher in right group					neither_q_sig
d__Bacteria;p__Actinomycetota;c__Coriobacteriia;o__Coriobacteriales;f__Eggerthellaceae;g__Gordonibacter	Gordonibacter	post-covid vs ME-CFS	-0.657619	1	1	Higher in right group					neither_q_sig
d__Bacteria;p__Actinomycetota;c__Coriobacteriia;o__Coriobacteriales;f__Eggerthellaceae;g__Raoultibacter	Raoultibacter	post-covid vs ME-CFS	-0.848929	1	1	Higher in right group					neither_q_sig
d__Bacteria;p__Actinomycetota;c__Coriobacteriia;o__Coriobacteriales;f__Eggerthellaceae;g__Slackia	Slackia	post-covid vs ME-CFS	-0.583583	1	1	Higher in right group					neither_q_sig
d__Bacteria;p__Actinomycetota;c__Coriobacteriia;o__Coriobacteriales;f__Eggerthellaceae;g__Xiamenia	Xiamenia	post-covid vs ME-CFS	-0.725903	1	1	Higher in right group					neither_q_sig
d__Bacteria;p__Bacillota_A_368345;c__Clostridia_258483;o__Christensenellales;f__Christensenellaceae;g__	Christensenellaceae	post-covid vs ME-CFS	-0.461412	1	1	Higher in right group					neither_q_sig
d__Bacteria;p__Bacillota_A_368345;c__Clostridia_258483;o__Lachnospirales;f__;g__	Lachnospirales	post-covid vs ME-CFS	-0.373599	1	1	Higher in right group					neither_q_sig
d__Bacteria;p__Bacillota_A_368345;c__Clostridia_258483;o__Lachnospirales;f__Anaerotignaceae;g__	Anaerotignaceae	post-covid vs ME-CFS	-0.1213	1	1	Higher in right group					neither_q_sig
d__Bacteria;p__Bacillota_A_368345;c__Clostridia_258483;o__Lachnospirales;f__Lachnospiraceae;g__Butyrivibrio_A_180067	Butyrivibrio_A_180067	post-covid vs ME-CFS	0.07126	1	1	Higher in left group					neither_q_sig
d__Bacteria;p__Bacillota_A_368345;c__Clostridia_258483;o__Lachnospirales;f__Lachnospiraceae;g__Catenibacillus	Catenibacillus	post-covid vs ME-CFS	-0.707422	1	1	Higher in right group					neither_q_sig
d__Bacteria;p__Bacillota_A_368345;c__Clostridia_258483;o__Lachnospirales;f__Lachnospiraceae;g__COE1	COE1	post-covid vs ME-CFS	-0.316626	1	1	Higher in right group					neither_q_sig
d__Bacteria;p__Bacillota_A_368345;c__Clostridia_258483;o__Lachnospirales;f__Lachnospiraceae;g__Eubacterium_G_180878	Eubacterium_G_180878	post-covid vs ME-CFS	-0.70154	1	1	Higher in right group					neither_q_sig
d__Bacteria;p__Bacillota_A_368345;c__Clostridia_258483;o__Lachnospirales;f__Lachnospiraceae;g__Howardella	Howardella	post-covid vs ME-CFS	-0.172666	1	1	Higher in right group					neither_q_sig
d__Bacteria;p__Bacillota_A_368345;c__Clostridia_258483;o__Lachnospirales;f__Lachnospiraceae;g__Hungatella_A_128155	Hungatella_A_128155	post-covid vs ME-CFS	-0.537819	1	1	Higher in right group					neither_q_sig
d__Bacteria;p__Bacillota_A_368345;c__Clostridia_258483;o__Lachnospirales;f__Lachnospiraceae;g__Lachnoclostridium_A_130679	Lachnoclostridium_A_130679	post-covid vs ME-CFS		1	1						neither_q_sig
d__Bacteria;p__Bacillota_A_368345;c__Clostridia_258483;o__Lachnospirales;f__Lachnospiraceae;g__Laedolimicola	Laedolimicola	post-covid vs ME-CFS	-0.362198	1	1	Higher in right group					neither_q_sig
d__Bacteria;p__Bacillota_A_368345;c__Clostridia_258483;o__Lachnospirales;f__Lachnospiraceae;g__Lientehia	Lientehia	post-covid vs ME-CFS	-0.197888	1	1	Higher in right group					neither_q_sig
d__Bacteria;p__Bacillota_A_368345;c__Clostridia_258483;o__Lachnospirales;f__Lachnospiraceae;g__Mediterraneibacter_A_155590	Mediterraneibacter_A_155590	post-covid vs ME-CFS	-0.807652	1	1	Higher in right group					neither_q_sig
d__Bacteria;p__Bacillota_A_368345;c__Clostridia_258483;o__Lachnospirales;f__Lachnospiraceae;g__Ventrisoma	Ventrisoma	post-covid vs ME-CFS	-0.453595	1	1	Higher in right group					neither_q_sig
d__Bacteria;p__Bacillota_A_368345;c__Clostridia_258483;o__Lachnospirales;f__Lachnospiraceae;g__Wujia	Wujia	post-covid vs ME-CFS	-0.613649	1	1	Higher in right group					neither_q_sig
d__Bacteria;p__Bacillota_A_368345;c__Clostridia_258483;o__Monoglobales;f__Monoglobaceae;g__	Monoglobaceae	post-covid vs ME-CFS	-0.216626	1	1	Higher in right group					neither_q_sig
d__Bacteria;p__Bacillota_A_368345;c__Clostridia_258483;o__Oscillospirales;f__Acutalibacteraceae;g__Anaeromassilibacillus	Anaeromassilibacillus	post-covid vs ME-CFS	-0.769005	1	1	Higher in right group					neither_q_sig
d__Bacteria;p__Bacillota_A_368345;c__Clostridia_258483;o__Oscillospirales;f__Acutalibacteraceae;g__CAG-488	CAG-488	post-covid vs ME-CFS	-0.237362	1	1	Higher in right group					neither_q_sig
d__Bacteria;p__Bacillota_A_368345;c__Clostridia_258483;o__Oscillospirales;f__Acutalibacteraceae;g__Caproicibacterium	Caproicibacterium	post-covid vs ME-CFS	0.26013	1	1	Higher in left group					neither_q_sig
d__Bacteria;p__Bacillota_A_368345;c__Clostridia_258483;o__Oscillospirales;f__Acutalibacteraceae;g__Hydrogeniiclostridium	Hydrogeniiclostridium	post-covid vs ME-CFS	-0.269769	1	1	Higher in right group					neither_q_sig
d__Bacteria;p__Bacillota_A_368345;c__Clostridia_258483;o__Oscillospirales;f__Acutalibacteraceae;g__RUG762	RUG762	post-covid vs ME-CFS	-0.705068	1	1	Higher in right group					neither_q_sig
d__Bacteria;p__Bacillota_A_368345;c__Clostridia_258483;o__Oscillospirales;f__Acutalibacteraceae;g__UBA737	UBA737	post-covid vs ME-CFS	-0.305377	1	1	Higher in right group					neither_q_sig
d__Bacteria;p__Bacillota_A_368345;c__Clostridia_258483;o__Oscillospirales;f__Acutalibacteraceae;g__UMGS1071	UMGS1071	post-covid vs ME-CFS	-0.622244	1	1	Higher in right group					neither_q_sig
d__Bacteria;p__Bacillota_A_368345;c__Clostridia_258483;o__Oscillospirales;f__Butyricicoccaceae;g__Pseudobutyricicoccus	Pseudobutyricicoccus	post-covid vs ME-CFS	-0.393944	1	1	Higher in right group					neither_q_sig
d__Bacteria;p__Bacillota_A_368345;c__Clostridia_258483;o__Oscillospirales;f__CAG-272;g__Avispirillum	Avispirillum	post-covid vs ME-CFS	-0.333017	1	1	Higher in right group					neither_q_sig
d__Bacteria;p__Bacillota_A_368345;c__Clostridia_258483;o__Oscillospirales;f__Oscillospiraceae_88309;g__Onthomonas	Onthomonas	post-covid vs ME-CFS	-0.402414	1	1	Higher in right group					neither_q_sig
d__Bacteria;p__Bacillota_A_368345;c__Clostridia_258483;o__Oscillospirales;f__Oscillospiraceae_88309;g__Pseudoflavonifractor_A_81068	Pseudoflavonifractor_A_81068	post-covid vs ME-CFS	-0.0898438	1	1	Higher in right group					neither_q_sig
d__Bacteria;p__Bacillota_A_368345;c__Clostridia_258483;o__Oscillospirales;f__Oscillospiraceae_88309;g__WQUU01	WQUU01	post-covid vs ME-CFS	-0.488385	1	1	Higher in right group					neither_q_sig
d__Bacteria;p__Bacillota_A_368345;c__Clostridia_258483;o__Oscillospirales;f__Oscillospiraceae_88309;g__WRMH01	WRMH01	post-covid vs ME-CFS	-0.170984	1	1	Higher in right group					neither_q_sig
d__Bacteria;p__Bacillota_A_368345;c__Clostridia_258483;o__Oscillospirales;f__QAKW01;g__	QAKW01	post-covid vs ME-CFS	0.661999	1	1	Higher in left group					neither_q_sig
d__Bacteria;p__Bacillota_A_368345;c__Clostridia_258483;o__Oscillospirales;f__Ruminococcaceae;g__	Ruminococcaceae	post-covid vs ME-CFS	-0.774125	1	1	Higher in right group					neither_q_sig
d__Bacteria;p__Bacillota_A_368345;c__Clostridia_258483;o__Oscillospirales;f__Ruminococcaceae;g__Anaerofilum_74150	Anaerofilum_74150	post-covid vs ME-CFS	-0.616154	1	1	Higher in right group					neither_q_sig
d__Bacteria;p__Bacillota_A_368345;c__Clostridia_258483;o__Oscillospirales;f__Ruminococcaceae;g__Anaerotruncus	Anaerotruncus	post-covid vs ME-CFS	-0.383205	1	1	Higher in right group					neither_q_sig
d__Bacteria;p__Bacillota_A_368345;c__Clostridia_258483;o__Oscillospirales;f__Ruminococcaceae;g__Merdimmobilis	Merdimmobilis	post-covid vs ME-CFS	-0.350852	1	1	Higher in right group					neither_q_sig
d__Bacteria;p__Bacillota_A_368345;c__Clostridia_258483;o__Oscillospirales;f__Ruminococcaceae;g__Metaruminococcus_A	Metaruminococcus_A	post-covid vs ME-CFS	0.123194	1	1	Higher in left group					neither_q_sig
d__Bacteria;p__Bacillota_A_368345;c__Clostridia_258483;o__Oscillospirales;f__Ruminococcaceae;g__Paludihabitans	Paludihabitans	post-covid vs ME-CFS	0.0179018	1	1	Higher in left group					neither_q_sig
d__Bacteria;p__Bacillota_A_368345;c__Clostridia_258483;o__Oscillospirales;f__Ruminococcaceae;g__Pygmaiobacter	Pygmaiobacter	post-covid vs ME-CFS	-0.762291	1	1	Higher in right group					neither_q_sig
d__Bacteria;p__Bacillota_A_368345;c__Clostridia_258483;o__Oscillospirales;f__Ruminococcaceae;g__Soleaferrea	Soleaferrea	post-covid vs ME-CFS	-0.735756	1	1	Higher in right group					neither_q_sig
d__Bacteria;p__Bacillota_A_368345;c__Clostridia_258483;o__Oscillospirales;f__UBA644;g__UBA644	UBA644	post-covid vs ME-CFS	0.270505	1	1	Higher in left group					neither_q_sig
d__Bacteria;p__Bacillota_A_368345;c__Clostridia_258483;o__Peptostreptococcales;f__Anaerovoracaceae;g__Emergencia	Emergencia	post-covid vs ME-CFS	-0.739875	1	1	Higher in right group					neither_q_sig
d__Bacteria;p__Bacillota_A_368345;c__Clostridia_258483;o__Peptostreptococcales;f__Anaerovoracaceae;g__Eubacterium_N_234271	Eubacterium_N_234271	post-covid vs ME-CFS	-0.189242	1	1	Higher in right group					neither_q_sig
d__Bacteria;p__Bacillota_B_370539;c__Dehalobacteriia;o__Dehalobacteriales;f__Dehalobacteriaceae;g__	Dehalobacteriaceae	post-covid vs ME-CFS	0.307766	1	1	Higher in left group					neither_q_sig
d__Bacteria;p__Bacillota_B_370539;c__Peptococcia_369891;o__Peptococcales_369891;f__Peptococcaceae_369362;g__Peptococcus	Peptococcus	post-covid vs ME-CFS	-0.568831	1	1	Higher in right group					neither_q_sig
d__Bacteria;p__Bacillota_C;c__Negativicutes;o__Veillonellales;f__Dialisteraceae;g__Allisonella	Allisonella	post-covid vs ME-CFS	-0.348971	1	1	Higher in right group					neither_q_sig
d__Bacteria;p__Bacillota_G;c__DTU014;o__DTU014;f__DTU014;g__DTU014	DTU014	post-covid vs ME-CFS	-0.251088	1	1	Higher in right group					neither_q_sig
d__Bacteria;p__Bacillota_G;c__Limnochordia;o__DTU010;f__DTU012;g__DTU012	DTU012	post-covid vs ME-CFS	-0.434084	1	1	Higher in right group					neither_q_sig
d__Bacteria;p__Bacillota_I;c__Bacilli_A;o__Lactobacillales;f__Enterococcaceae;g__Enterococcus_H_360604	Enterococcus_H_360604	post-covid vs ME-CFS	-0.251371	1	1	Higher in right group					neither_q_sig
d__Bacteria;p__Bacillota_I;c__Bacilli_A;o__Lactobacillales;f__Streptococcaceae;g__Lactococcus_A_346120	Lactococcus_A_346120	post-covid vs ME-CFS	-0.147966	1	1	Higher in right group					neither_q_sig
d__Bacteria;p__Bacillota_I;c__Bacilli_A;o__RF39;f__UBA660;g__	UBA660	post-covid vs ME-CFS	-0.158527	1	1	Higher in right group					neither_q_sig
d__Bacteria;p__Bacteroidota;c__Bacteroidia;o__Bacteroidales;f__Bacteroidaceae;g__Alloprevotella	Alloprevotella	post-covid vs ME-CFS	0.121182	1	1	Higher in left group					neither_q_sig
d__Bacteria;p__Bacteroidota;c__Bacteroidia;o__Bacteroidales;f__Muribaculaceae;g__Duncaniella	Duncaniella	post-covid vs ME-CFS	0.358615	1	1	Higher in left group					neither_q_sig
d__Bacteria;p__Desulfobacterota_G_459543;c__Desulfovibrionia;o__Desulfovibrionales;f__Desulfovibrionaceae;g__Bilophila	Bilophila	post-covid vs ME-CFS	-0.830694	1	1	Higher in right group					neither_q_sig
d__Bacteria;p__Desulfobacterota_G_459543;c__Desulfovibrionia;o__Desulfovibrionales;f__Desulfovibrionaceae;g__Mailhella	Mailhella	post-covid vs ME-CFS	-0.30151	1	1	Higher in right group					neither_q_sig
d__Bacteria;p__Pseudomonadota;c__Alphaproteobacteria;o__RF32;f__CAG-239;g__CAG-267	CAG-267	post-covid vs ME-CFS	0.625412	1	1	Higher in left group					neither_q_sig
d__Bacteria;p__Pseudomonadota;c__Alphaproteobacteria;o__RF32;f__CAG-239;g__CAJLXD01	CAJLXD01	post-covid vs ME-CFS	-0.516747	1	1	Higher in right group					neither_q_sig
d__Bacteria;p__Pseudomonadota;c__Gammaproteobacteria;o__Burkholderiales;f__Burkholderiaceae_A_595427;g__Duodenibacillus	Duodenibacillus	post-covid vs ME-CFS	-0.0203144	1	1	Higher in right group					neither_q_sig
d__Bacteria;p__Pseudomonadota;c__Gammaproteobacteria;o__Burkholderiales;f__Burkholderiaceae_A_595427;g__Mesosutterella	Mesosutterella	post-covid vs ME-CFS	0.602296	1	1	Higher in left group					neither_q_sig
d__Bacteria;p__Synergistota;c__Synergistia;o__Synergistales;f__Synergistaceae;g__Cloacibacillus	Cloacibacillus	post-covid vs ME-CFS	0.174199	1	1	Higher in left group					neither_q_sig
d__Bacteria;p__Verrucomicrobiota;c__Kiritimatiellia;o__RFP12;f__UBA1067;g__Spyradenecus	Spyradenecus	post-covid vs ME-CFS	-0.391932	1	1	Higher in right group					neither_q_sig
d__Bacteria;p__Verrucomicrobiota;c__Lentisphaeria;o__Victivallales;f__Victivallaceae;g__Victivallis	Victivallis	post-covid vs ME-CFS	-0.308753	1	1	Higher in right group					neither_q_sig
d__Bacteria;p__Bacillota_A_368345;c__Clostridia_258483;o__Lachnospirales;f__Lachnospiraceae;g__Blautia_A_141893	Blautia_A_141893	post-covid vs ME-CFS									neither_q_sig

## Sheet: S6. Consensus_species_adj
taxon	short_taxon	contrast_label	ancombc_lfc	ancombc_p	ancombc_q	ancombc_direction	maaslin_coef	maaslin_p	maaslin_q	maaslin_direction	support_class
d__Bacteria;p__Bacillota_A_368345;c__Clostridia_258483;o__Lachnospirales;f__Lachnospiraceae;g__Jutongia;s__	Jutongia	control vs ME-CFS	-1.97076	2.32021e-05	0.000212846	Higher in right group	-1.83544	0.0219319	0.293054	Higher in right group	ancombc_only_q_sig
d__Bacteria;p__Bacillota_I;c__Bacilli_A;o__Lactobacillales;f__Enterococcaceae;g__Enterococcus_B;s__	Enterococcus_B	control vs ME-CFS	2.35487	2.72668e-05	0.000250134	Higher in left group					ancombc_only_q_sig
d__Bacteria;p__Bacillota_C;c__Negativicutes;o__Veillonellales;f__Veillonellaceae;g__Veillonella_A;s__	Veillonella_A	control vs ME-CFS	-1.62215	2.9402e-05	0.000269721	Higher in right group	-1.49786	0.169687	0.542228	Higher in right group	ancombc_only_q_sig
d__Bacteria;p__Bacteroidota;c__Bacteroidia;o__Bacteroidales;f__Bacteroidaceae;g__Phocaeicola_A;s__Phocaeicola_A coprocola	Phocaeicola_A coprocola	control vs ME-CFS	-1.67196	3.56095e-05	0.000326666	Higher in right group	-1.63546	0.00408671	0.20019	Higher in right group	ancombc_only_q_sig
d__Bacteria;p__Bacillota_A_368345;c__Clostridia_258483;o__Christensenellales;f__Pumilibacteraceae;g__;s__	Pumilibacteraceae	control vs ME-CFS	1.872	4.64112e-05	0.000425756	Higher in left group					ancombc_only_q_sig
d__Bacteria;p__Bacillota_A_368345;c__Clostridia_258483;o__Lachnospirales;f__Lachnospiraceae;g__Lachnospira;s__Lachnospira pectinoschiza_B	Lachnospira pectinoschiza_B	control vs ME-CFS	-1.74482	5.88595e-05	0.00053995	Higher in right group					ancombc_only_q_sig
d__Bacteria;p__Bacteroidota;c__Bacteroidia;o__Bacteroidales;f__Muribaculaceae;g__Lepagella;s__Lepagella muris_A	Lepagella muris_A	control vs ME-CFS	-2.03467	6.70081e-05	0.000614702	Higher in right group					ancombc_only_q_sig
d__Bacteria;p__Bacillota_A_368345;c__Clostridia_258483;o__Lachnospirales;f__Lachnospiraceae;g__Merdimonas;s__	Merdimonas	control vs ME-CFS	-1.81167	8.92191e-05	0.000818456	Higher in right group					ancombc_only_q_sig
d__Bacteria;p__Bacillota_I;c__Bacilli_A;o__Lactobacillales;f__Lactobacillaceae;g__Lactobacillus;s__Lactobacillus delbrueckii	Lactobacillus delbrueckii	control vs ME-CFS	1.60711	9.80737e-05	0.000899684	Higher in left group					ancombc_only_q_sig
d__Bacteria;p__Bacillota_A_368345;c__Clostridia_258483;o__Oscillospirales;f__Butyricicoccaceae;g__Agathobaculum;s__	Agathobaculum	control vs ME-CFS	1.74244	0.000102192	0.000937468	Higher in left group					ancombc_only_q_sig
d__Bacteria;p__Actinomycetota;c__Coriobacteriia;o__Coriobacteriales;f__Eggerthellaceae;g__Rubneribacter;s__	Rubneribacter	control vs ME-CFS	-1.86106	0.000105291	0.000965894	Higher in right group					ancombc_only_q_sig
d__Bacteria;p__Bacillota_A_368345;c__Clostridia_258483;o__Oscillospirales;f__UBA929;g__WRAI01;s__WRAI01 sp009780275	WRAI01 sp009780275	control vs ME-CFS	1.75866	0.000113346	0.00103979	Higher in left group					ancombc_only_q_sig
d__Bacteria;p__Bacillota_A_368345;c__Clostridia_258483;o__Oscillospirales;f__Ruminococcaceae;g__Massilioclostridium;s__	Massilioclostridium	control vs ME-CFS	-1.87227	0.000185145	0.00169843	Higher in right group					ancombc_only_q_sig
d__Bacteria;p__Bacillota_A_368345;c__Clostridia_258483;o__Peptostreptococcales;f__Peptostreptococcaceae_256921;g__Terrisporobacter;s__	Terrisporobacter	control vs ME-CFS	1.32852	0.000368744	0.00301395	Higher in left group					ancombc_only_q_sig
d__Bacteria;p__Pseudomonadota;c__Gammaproteobacteria;o__Burkholderiales;f__Burkholderiaceae_A_595427;g__Sutterella;s__Sutterella wadsworthensis_A_565869	Sutterella wadsworthensis_A_565869	control vs ME-CFS	-1.40778	0.000378747	0.00347446	Higher in right group	-1.40064	0.117645	0.502742	Higher in right group	ancombc_only_q_sig
d__Bacteria;p__Actinomycetota;c__Coriobacteriia;o__Coriobacteriales;f__Eggerthellaceae;g__Anaerotardibacter;s__Anaerotardibacter sp000435475	Anaerotardibacter sp000435475	control vs ME-CFS	1.33441	0.00054566	0.00500565	Higher in left group					ancombc_only_q_sig
d__Bacteria;p__Pseudomonadota;c__Gammaproteobacteria;o__Burkholderiales;f__Burkholderiaceae_A_595427;g__Mesosutterella;s__	Mesosutterella	control vs ME-CFS	-1.56178	0.00061587	0.00564972	Higher in right group					ancombc_only_q_sig
d__Bacteria;p__Bacillota_A_368345;c__Clostridia_258483;o__Lachnospirales;f__Lachnospiraceae;g__Dorea_A;s__	Dorea_A	control vs ME-CFS	1.48339	0.000696426	0.00638871	Higher in left group					ancombc_only_q_sig
d__Bacteria;p__Bacillota_A_368345;c__Clostridia_258483;o__Lachnospirales;f__Lachnospiraceae;g__Enterocloster;s__Enterocloster clostridioformis	Enterocloster clostridioformis	control vs ME-CFS	-1.43864	0.000758481	0.00695797	Higher in right group					ancombc_only_q_sig
d__Bacteria;p__Bacillota_A_368345;c__Clostridia_258483;o__Oscillospirales;f__Ruminococcaceae;g__Anaerotruncus;s__Anaerotruncus colihominis	Anaerotruncus colihominis	control vs ME-CFS	-1.21662	0.000853988	0.0078341	Higher in right group					ancombc_only_q_sig
d__Bacteria;p__Bacillota_A_368345;c__Clostridia_258483;o__Christensenellales;f__CAG-138;g__SFEL01;s__	SFEL01	control vs ME-CFS	1.40326	0.000905641	0.00830794	Higher in left group					ancombc_only_q_sig
d__Bacteria;p__Bacillota_A_368345;c__Clostridia_258483;o__Lachnospirales;f__Lachnospiraceae;g__Eubacterium_F;s__Eubacterium_F sp000687695	Eubacterium_F sp000687695	control vs ME-CFS	-1.1877	0.000908459	0.0083338	Higher in right group	-1.1547	0.0914561	0.468429	Higher in right group	ancombc_only_q_sig
d__Bacteria;p__Bacteroidota;c__Bacteroidia;o__Bacteroidales;f__Bacteroidaceae;g__Phocaeicola_A;s__	Phocaeicola_A	control vs ME-CFS	1.44047	0.000960377	0.00881007	Higher in left group					ancombc_only_q_sig
d__Bacteria;p__Bacillota_A_368345;c__Clostridia_258483;o__Oscillospirales;f__Oscillospiraceae_88309;g__Vescimonas;s__	Vescimonas	control vs ME-CFS	-1.23393	0.00103101	0.00945798	Higher in right group					ancombc_only_q_sig
d__Bacteria;p__Bacteroidota;c__Bacteroidia;o__Bacteroidales;f__Bacteroidaceae;g__Bacteroides_H_857956;s__Bacteroides_H_857956 finegoldii	Bacteroides_H_857956 finegoldii	control vs ME-CFS	-1.17105	0.00118437	0.0108649	Higher in right group	-1.16808	0.0106001	0.249108	Higher in right group	ancombc_only_q_sig
d__Bacteria;p__Bacillota_A_368345;c__Clostridia_258483;o__Lachnospirales;f__Lachnospiraceae;g__Enterocloster;s__Enterocloster aldenensis	Enterocloster aldenensis	control vs ME-CFS	-1.24577	0.00136746	0.0125444	Higher in right group					ancombc_only_q_sig
d__Bacteria;p__Bacillota_C;c__Negativicutes;o__Acidaminococcales;f__Acidaminococcaceae;g__Phascolarctobacterium_A_40086;s__Phascolarctobacterium_A_40086 faecium	Phascolarctobacterium_A_40086 faecium	control vs ME-CFS	-1.26591	0.00159547	0.0146362	Higher in right group	-1.25975	0.05002	0.390044	Higher in right group	ancombc_only_q_sig
d__Bacteria;p__Bacillota_A_368345;c__Clostridia_258483;o__Lachnospirales;f__Lachnospiraceae;g__Blautia_A_141781;s__Blautia_A_141781 hydrogenotrophica	Blautia_A_141781 hydrogenotrophica	control vs ME-CFS	-1.1029	0.00269088	0.0246849	Higher in right group					ancombc_only_q_sig
d__Bacteria;p__Actinomycetota;c__Actinomycetes;o__Actinomycetales;f__Bifidobacteriaceae;g__Bifidobacterium_388775;s__Bifidobacterium adolescentis	Bifidobacterium adolescentis	control vs ME-CFS	-1.23015	0.00308452	0.0252115	Higher in right group	-1.02653	0.346002	0.722075	Higher in right group	ancombc_only_q_sig
d__Bacteria;p__Bacillota_A_368345;c__Clostridia_258483;o__Lachnospirales;f__Lachnospiraceae;g__Lachnoclostridium_B;s__Lachnoclostridium_B intestinigallinarum	Lachnoclostridium_B intestinigallinarum	control vs ME-CFS	-1.19752	0.00281023	0.0257798	Higher in right group					ancombc_only_q_sig
d__Bacteria;p__Bacillota_A_368345;c__Clostridia_258483;o__Lachnospirales;f__Lachnospiraceae;g__Lactonifactor;s__Lactonifactor longoviformis	Lactonifactor longoviformis	control vs ME-CFS	-1.21143	0.00289855	0.02659	Higher in right group					ancombc_only_q_sig
d__Bacteria;p__Bacillota_A_368345;c__Clostridia_258483;o__Lachnospirales;f__Lachnospiraceae;g__Massilistercora;s__Massilistercora timonensis	Massilistercora timonensis	control vs ME-CFS	-1.03454	0.00291511	0.026742	Higher in right group					ancombc_only_q_sig
d__Bacteria;p__Bacteroidota;c__Bacteroidia;o__Bacteroidales;f__Bacteroidaceae;g__Bacteroides_H_857956;s__Bacteroides_H_857956 salyersiae	Bacteroides_H_857956 salyersiae	control vs ME-CFS	-1.04343	0.00321272	0.0294721	Higher in right group	-1.00816	0.0699688	0.416508	Higher in right group	ancombc_only_q_sig
d__Bacteria;p__Bacillota_A_368345;c__Clostridia_258483;o__Oscillospirales;f__Acutalibacteraceae;g__Clostridium_A_51961;s__Clostridium_A_51961 leptum	Clostridium_A_51961 leptum	control vs ME-CFS	-1.02216	0.00383404	0.0351717	Higher in right group					ancombc_only_q_sig
d__Bacteria;p__Verrucomicrobiota;c__Verrucomicrobiae;o__Verrucomicrobiales;f__Akkermansiaceae;g__Akkermansia;s__Akkermansia muciniphila_D_776786	Akkermansia muciniphila_D_776786	control vs ME-CFS	-1.0526	0.00413537	0.037936	Higher in right group	-1.06677	0.116776	0.502742	Higher in right group	ancombc_only_q_sig
d__Bacteria;p__Bacteroidota;c__Bacteroidia;o__Bacteroidales;f__Muribaculaceae;g__JAGBWK01;s__	JAGBWK01	control vs ME-CFS	1.1698	0.00515503	0.0421349	Higher in left group					ancombc_only_q_sig
d__Bacteria;p__Bacillota_A_368345;c__Clostridia_258483;o__Lachnospirales;f__Lachnospiraceae;g__Frisingicoccus;s__Frisingicoccus caecimuris	Frisingicoccus caecimuris	control vs ME-CFS	-1.11521	0.00459972	0.0421958	Higher in right group					ancombc_only_q_sig
d__Bacteria;p__Bacillota_A_368345;c__Clostridia_258483;o__Oscillospirales;f__CAG-382;g__SFLA01;s__	SFLA01	control vs ME-CFS	-0.977644	0.0050391	0.0462265	Higher in right group					ancombc_only_q_sig
d__Bacteria;p__Cyanobacteriota;c__Vampirovibrionia;o__Gastranaerophilales;f__Gastranaerophilaceae;g__CAG-196;s__CAG-196 sp002102975	CAG-196 sp002102975	control vs ME-CFS	1.0152	0.00533893	0.048977	Higher in left group					ancombc_only_q_sig
d__Bacteria;p__Actinomycetota;c__Actinomycetes;o__Actinomycetales;f__Bifidobacteriaceae;g__Bifidobacterium_388775;s__Bifidobacterium pseudocatenulatum	Bifidobacterium pseudocatenulatum	control vs ME-CFS	-1.06085	0.00617763	0.0504932	Higher in right group	-1.17317	0.46657	0.76082	Higher in right group	neither_q_sig
d__Bacteria;p__Bacillota_A_368345;c__Clostridia_258483;o__Lachnospirales;f__Lachnospiraceae;g__;s__	Lachnospiraceae	control vs ME-CFS	1.04332	0.00626874	0.0512379	Higher in left group	1.09307	0.000131012	0.0633074	Higher in left group	neither_q_sig
d__Bacteria;p__Bacteroidota;c__Bacteroidia;o__Bacteroidales;f__Tannerellaceae;g__Parabacteroides_B_862066;s__Parabacteroides_B_862066 goldsteinii	Parabacteroides_B_862066 goldsteinii	control vs ME-CFS	-0.982184	0.00657583	0.0603237	Higher in right group					neither_q_sig
d__Bacteria;p__Pseudomonadota;c__Gammaproteobacteria;o__Burkholderiales;f__Burkholderiaceae_A_595427;g__Parasutterella_564865;s__Parasutterella gallistercoris	Parasutterella gallistercoris	control vs ME-CFS	1.00952	0.00740779	0.0679558	Higher in left group	1.04509	0.0964166	0.47172	Higher in left group	neither_q_sig
d__Bacteria;p__Bacillota_A_368345;c__Clostridia_258483;o__Oscillospirales;f__Oscillospiraceae_88309;g__Lawsonibacter;s__Lawsonibacter sp000177015	Lawsonibacter sp000177015	control vs ME-CFS	-0.878645	0.00760937	0.0698049	Higher in right group	-0.741245	0.0321492	0.327922	Higher in right group	neither_q_sig
d__Bacteria;p__Bacillota_I;c__Bacilli_A;o__Lactobacillales;f__Enterococcaceae;g__Enterococcus_B;s__Enterococcus_B ratti	Enterococcus_B ratti	control vs ME-CFS	1.01236	0.00898649	0.0734516	Higher in left group					neither_q_sig
d__Bacteria;p__Actinomycetota;c__Actinomycetes;o__Actinomycetales;f__Bifidobacteriaceae;g__Bifidobacterium_388775;s__Bifidobacterium dentium	Bifidobacterium dentium	control vs ME-CFS	-0.97227	0.00803321	0.0736931	Higher in right group					neither_q_sig
d__Bacteria;p__Bacillota_I;c__Bacilli_A;o__Lactobacillales;f__Enterococcaceae;g__Enterococcus_B;s__Enterococcus_B faecium	Enterococcus_B faecium	control vs ME-CFS	0.997493	0.00819283	0.0751574	Higher in left group					neither_q_sig
d__Bacteria;p__Pseudomonadota;c__Alphaproteobacteria;o__RF32;f__CAG-239;g__Scatocola;s__Scatocola faecipullorum	Scatocola faecipullorum	control vs ME-CFS	-1.01252	0.00934983	0.0857711	Higher in right group					neither_q_sig
d__Bacteria;p__Bacillota_A_368345;c__Clostridia_258483;o__Lachnospirales;f__CAG-274;g__CAG-274;s__CAG-274 sp900545305	CAG-274 sp900545305	control vs ME-CFS	0.905248	0.00991204	0.0909287	Higher in left group					neither_q_sig
d__Bacteria;p__Bacillota_A_368345;c__Clostridia_258483;o__Lachnospirales;f__Lachnospiraceae;g__Sellimonas;s__Sellimonas intestinalis	Sellimonas intestinalis	control vs ME-CFS	-0.933644	0.0115188	0.105668	Higher in right group					neither_q_sig
d__Bacteria;p__Bacillota_A_368345;c__Clostridia_258483;o__Lachnospirales;f__Lachnospiraceae;g__Otoolea_135853;s__Otoolea saccharolyticum_A	Otoolea saccharolyticum_A	control vs ME-CFS	-0.867866	0.0121852	0.111782	Higher in right group					neither_q_sig
d__Bacteria;p__Bacillota_A_368345;c__Clostridia_258483;o__Oscillospirales;f__Oscillospiraceae_88309;g__Vescimonas;s__Vescimonas fastidiosa	Vescimonas fastidiosa	control vs ME-CFS	-1.04424	0.0147551	0.120602	Higher in right group	-0.988307	0.0371148	0.351485	Higher in right group	neither_q_sig
d__Bacteria;p__Bacteroidota;c__Bacteroidia;o__Bacteroidales;f__Bacteroidaceae;g__Prevotella;s__	Prevotella	control vs ME-CFS	0.952809	0.0131818	0.120924	Higher in left group	0.964616	0.171326	0.542228	Higher in left group	neither_q_sig
d__Bacteria;p__Bacillota_A_368345;c__Clostridia_258483;o__Peptostreptococcales;f__Peptostreptococcaceae_256921;g__Intestinibacter;s__	Intestinibacter	control vs ME-CFS	0.819316	0.0156177	0.127652	Higher in left group					neither_q_sig
d__Bacteria;p__Bacteroidota;c__Bacteroidia;o__Bacteroidales;f__Rikenellaceae;g__Alistipes_A_871400;s__Alistipes_A_871400 senegalensis	Alistipes_A_871400 senegalensis	control vs ME-CFS	-0.79863	0.0169985	0.155937	Higher in right group					neither_q_sig
d__Bacteria;p__Bacillota_I;c__Bacilli_A;o__Erysipelotrichales;f__Erysipelotrichaceae;g__Merdibacter;s__Merdibacter massiliensis	Merdibacter massiliensis	control vs ME-CFS	-0.8324	0.0177286	0.162634	Higher in right group					neither_q_sig
d__Bacteria;p__Bacillota_A_368345;c__Clostridia_258483;o__Lachnospirales;f__Lachnospiraceae;g__Roseburia_A_166204;s__Roseburia_A_166204 intestinalis	Roseburia_A_166204 intestinalis	control vs ME-CFS	-0.851845	0.0177996	0.163286	Higher in right group	-0.800451	0.0735921	0.416508	Higher in right group	neither_q_sig
d__Bacteria;p__Bacillota_C;c__Negativicutes;o__Veillonellales;f__Dialisteraceae;g__Dialister_37762;s__Dialister hominis	Dialister hominis	control vs ME-CFS	0.84001	0.0191099	0.175306	Higher in left group	0.814433	0.123221	0.502742	Higher in left group	neither_q_sig
d__Bacteria;p__Bacillota_A_368345;c__Clostridia_258483;o__Oscillospirales;f__Ruminococcaceae;g__Fimivivens;s__Fimivivens sp900113995	Fimivivens sp900113995	control vs ME-CFS	-0.80557	0.0215322	0.175995	Higher in right group					neither_q_sig
d__Bacteria;p__Bacillota_A_368345;c__Clostridia_258483;o__Clostridiales;f__Clostridiaceae_222000;g__Clostridium_T;s__	Clostridium_T	control vs ME-CFS	0.886083	0.0210916	0.193485	Higher in left group	0.882649	0.0723488	0.416508	Higher in left group	neither_q_sig
d__Bacteria;p__Bacillota_A_368345;c__Clostridia_258483;o__Lachnospirales;f__Lachnospiraceae;g__Muricomes_149720;s__	Muricomes_149720	control vs ME-CFS	-0.819446	0.0211013	0.193574	Higher in right group					neither_q_sig
d__Bacteria;p__Bacteroidota;c__Bacteroidia;o__Bacteroidales;f__Bacteroidaceae;g__Bacteroides_H_857956;s__Bacteroides_H_857956 eggerthii	Bacteroides_H_857956 eggerthii	control vs ME-CFS	-0.827357	0.0239726	0.195942	Higher in right group	-0.83986	0.621905	0.850326	Higher in right group	neither_q_sig
d__Bacteria;p__Bacillota_A_368345;c__Clostridia_258483;o__Oscillospirales;f__Oscillospiraceae_88309;g__Dysosmobacter;s__Dysosmobacter welbionis	Dysosmobacter welbionis	control vs ME-CFS	-0.806202	0.0224254	0.205721	Higher in right group	-0.739461	0.0242714	0.294724	Higher in right group	neither_q_sig
d__Bacteria;p__Bacillota_A_368345;c__Clostridia_258483;o__Lachnospirales;f__Lachnospiraceae;g__Enterocloster;s__Enterocloster citroniae	Enterocloster citroniae	control vs ME-CFS	-0.83608	0.0278074	0.227285	Higher in right group					neither_q_sig
d__Bacteria;p__Pseudomonadota;c__Gammaproteobacteria;o__Enterobacterales_737866;f__Pasteurellaceae;g__Haemophilus_D_735815;s__	Haemophilus_D_735815	control vs ME-CFS	-0.769568	0.0322057	0.231029	Higher in right group					neither_q_sig
d__Bacteria;p__Bacillota_A_368345;c__Clostridia_258483;o__Oscillospirales;f__Acutalibacteraceae;g__;s__	Acutalibacteraceae	control vs ME-CFS	-0.786513	0.0256126	0.234958	Higher in right group					neither_q_sig
d__Bacteria;p__Bacillota_A_368345;c__Clostridia_258483;o__Lachnospirales;f__Lachnospiraceae;g__Enterocloster;s__Enterocloster lavalensis	Enterocloster lavalensis	control vs ME-CFS	-0.789571	0.0260905	0.239342	Higher in right group					neither_q_sig
d__Bacteria;p__Bacillota_A_368345;c__Clostridia_258483;o__Oscillospirales;f__Acutalibacteraceae;g__Ruminococcus_E;s__Ruminococcus_E sp003438075	Ruminococcus_E sp003438075	control vs ME-CFS	0.788964	0.0272924	0.250368	Higher in left group	0.758895	0.553009	0.812218	Higher in left group	neither_q_sig
d__Bacteria;p__Bacillota_A_368345;c__Clostridia_258483;o__TANB77;f__CAG-508;g__CAG-273;s__CAG-273 sp003507395	CAG-273 sp003507395	control vs ME-CFS	0.783971	0.0310298	0.253624	Higher in left group	0.923852	0.258784	0.64068	Higher in left group	neither_q_sig
d__Bacteria;p__Bacillota_A_368345;c__Clostridia_258483;o__Lachnospirales;f__Lachnospiraceae;g__Limivivens;s__	Limivivens	control vs ME-CFS	0.725926	0.0316055	0.258329	Higher in left group					neither_q_sig
d__Bacteria;p__Bacillota_A_368345;c__Clostridia_258483;o__Lachnospirales;f__Lachnospiraceae;g__Hominisplanchenecus_A;s__Hominisplanchenecus_A faecis	Hominisplanchenecus_A faecis	control vs ME-CFS	0.779813	0.0320188	0.261707	Higher in left group	0.826868	0.0142959	0.270033	Higher in left group	neither_q_sig
d__Bacteria;p__Bacillota_A_368345;c__Clostridia_258483;o__Christensenellales;f__CAG-314;g__CAG-314;s__CAG-314 sp900551395	CAG-314 sp900551395	control vs ME-CFS	-0.77491	0.0326176	0.266602	Higher in right group					neither_q_sig
d__Bacteria;p__Bacillota_A_368345;c__Clostridia_258483;o__Oscillospirales;f__Oscillospiraceae_88309;g__Enterenecus;s__Enterenecus faecium	Enterenecus faecium	control vs ME-CFS	-0.678068	0.0292508	0.268333	Higher in right group					neither_q_sig
d__Bacteria;p__Pseudomonadota;c__Gammaproteobacteria;o__Enterobacterales_737866;f__Pasteurellaceae;g__Haemophilus_D_735815;s__Haemophilus_D_735815 parainfluenzae_P	Haemophilus_D_735815 parainfluenzae_P	control vs ME-CFS	0.806379	0.0309378	0.28381	Higher in left group					neither_q_sig
d__Bacteria;p__Bacillota_A_368345;c__Clostridia_258483;o__Lachnospirales;f__Lachnospiraceae;g__Brotaphodocola;s__Brotaphodocola sp003611875	Brotaphodocola sp003611875	control vs ME-CFS	-0.750214	0.0322526	0.295871	Higher in right group					neither_q_sig
d__Bacteria;p__Bacillota_A_368345;c__Clostridia_258483;o__Oscillospirales;f__Oscillospiraceae_88309;g__Lawsonibacter;s__	Lawsonibacter	control vs ME-CFS	-0.649917	0.0341477	0.302289	Higher in right group	-0.555947	0.074318	0.416508	Higher in right group	neither_q_sig
d__Bacteria;p__Pseudomonadota;c__Gammaproteobacteria;o__Burkholderiales;f__Burkholderiaceae_A_595421;g__Oxalobacter;s__Oxalobacter paraformigenes	Oxalobacter paraformigenes	control vs ME-CFS	-0.694348	0.0340038	0.311936	Higher in right group					neither_q_sig
d__Bacteria;p__Bacillota_A_368345;c__Clostridia_258483;o__Oscillospirales;f__Oscillospiraceae_88309;g__Intestinimonas;s__Intestinimonas massiliensis	Intestinimonas massiliensis	control vs ME-CFS	-0.700719	0.0345492	0.316939	Higher in right group					neither_q_sig
d__Bacteria;p__Bacillota_I;c__Bacilli_A;o__RF39;f__UBA660;g__CAG-302;s__	CAG-302	control vs ME-CFS	-0.732455	0.042719	0.349166	Higher in right group					neither_q_sig
d__Bacteria;p__Bacillota_A_368345;c__Clostridia_258483;o__Oscillospirales;f__CAG-272;g__RUG13077;s__	RUG13077	control vs ME-CFS	-0.679406	0.0381156	0.349655	Higher in right group					neither_q_sig
d__Bacteria;p__Bacillota_I;c__Bacilli_A;o__Lactobacillales;f__Streptococcaceae;g__Streptococcus;s__Streptococcus sanguinis_H	Streptococcus sanguinis_H	control vs ME-CFS	0.768015	0.0455787	0.37254	Higher in left group					neither_q_sig
d__Bacteria;p__Bacillota_A_368345;c__Clostridia_258483;o__Christensenellales;f__Aristaeellaceae;g__SFMI01;s__	SFMI01	control vs ME-CFS	-0.836972	0.0452868	0.415441	Higher in right group	-0.782423	0.228414	0.591325	Higher in right group	neither_q_sig
d__Bacteria;p__Bacillota_A_368345;c__Clostridia_258483;o__Lachnospirales;f__Lachnospiraceae;g__Blautia_A_141781;s__	Blautia_A_141781	control vs ME-CFS	0.67705	0.0522539	0.4271	Higher in left group	0.676432	0.0386204	0.351485	Higher in left group	neither_q_sig
d__Bacteria;p__Bacillota_A_368345;c__Clostridia_258483;o__Lachnospirales;f__Lachnospiraceae;g__Blautia_A_141781;s__Blautia_A_141781 faecis	Blautia_A_141781 faecis	control vs ME-CFS	0.660195	0.0531292	0.434254	Higher in left group	0.70053	0.00571452	0.208172	Higher in left group	neither_q_sig
d__Bacteria;p__Bacteroidota;c__Bacteroidia;o__Bacteroidales;f__Bacteroidaceae;g__Bacteroides_H_857956;s__Bacteroides_H_857956 cellulosilyticus	Bacteroides_H_857956 cellulosilyticus	control vs ME-CFS	-0.730055	0.0482053	0.442214	Higher in right group	-0.661601	0.21763	0.572464	Higher in right group	neither_q_sig
d__Bacteria;p__Bacillota_I;c__Bacilli_A;o__Erysipelotrichales;f__Erysipelotrichaceae;g__Holdemanella;s__Holdemanella biformis	Holdemanella biformis	control vs ME-CFS	0.684515	0.0631984	0.453357	Higher in left group					neither_q_sig
d__Bacteria;p__Bacillota_A_368345;c__Clostridia_258483;o__Lachnospirales;f__Lachnospiraceae;g__Blautia_A_141780;s__Blautia_A_141780 celeris	Blautia_A_141780 celeris	control vs ME-CFS	-0.666429	0.0652107	0.467792	Higher in right group					neither_q_sig
d__Bacteria;p__Bacillota_A_368345;c__Clostridia_258483;o__Oscillospirales;f__Ruminococcaceae;g__Metaruminococcus_A;s__	Metaruminococcus_A	control vs ME-CFS	0.658274	0.0641138	0.524037	Higher in left group					neither_q_sig
d__Bacteria;p__Bacillota_A_368345;c__Clostridia_258483;o__Lachnospirales;f__Lachnospiraceae;g__Anaerobutyricum;s__	Anaerobutyricum	control vs ME-CFS	0.523037	0.0934317	0.763669	Higher in left group					neither_q_sig
d__Bacteria;p__Bacillota_A_368345;c__Clostridia_258483;o__Lachnospirales;f__Lachnospiraceae;g__Coprococcus_A_187866;s__Coprococcus_A_187866 catus_A	Coprococcus_A_187866 catus_A	control vs ME-CFS	0.55677	0.101425	0.829001	Higher in left group	0.609464	0.0109153	0.249108	Higher in left group	neither_q_sig
d__Bacteria;p__Bacillota_A_368345;c__Clostridia_258483;o__Christensenellales;f__CAG-138;g__PeH17;s__PeH17 sp000435055	PeH17 sp000435055	control vs ME-CFS	-0.573985	0.104895	0.857369	Higher in right group	-0.552869	0.655896	0.860061	Higher in right group	neither_q_sig
d__Bacteria;p__Pseudomonadota;c__Gammaproteobacteria;o__Burkholderiales;f__Burkholderiaceae_A_595427;g__Mesosutterella;s__Mesosutterella multiformis	Mesosutterella multiformis	control vs ME-CFS	0.546635	0.12222	0.998971	Higher in left group					neither_q_sig
d__Bacteria;p__Bacillota_C;c__Negativicutes;o__Acidaminococcales;f__Acidaminococcaceae;g__Acidaminococcus;s__Acidaminococcus intestini	Acidaminococcus intestini	control vs ME-CFS	-0.560954	0.130028	1	Higher in right group	-0.619269	0.695424	0.860061	Higher in right group	neither_q_sig
d__Bacteria;p__Bacillota_A_368345;c__Clostridia_258483;o__Lachnospirales;f__Lachnospiraceae;g__Blautia_A_141781;s__Blautia_A_141781 fusiformis	Blautia_A_141781 fusiformis	control vs ME-CFS	0.534227	0.130984	1	Higher in left group	0.573795	0.052844	0.390044	Higher in left group	neither_q_sig
d__Bacteria;p__Bacillota_C;c__Negativicutes;o__Veillonellales;f__Veillonellaceae;g__Veillonella_A;s__Veillonella_A atypica	Veillonella_A atypica	control vs ME-CFS	0.502144	0.14173	1	Higher in left group					neither_q_sig
d__Bacteria;p__Bacillota_A_368345;c__Clostridia_258483;o__Oscillospirales;f__Oscillospiraceae_88309;g__Faecousia;s__Faecousia sp000434635	Faecousia sp000434635	control vs ME-CFS	-0.623218	0.145821	1	Higher in right group	-0.580363	0.239619	0.602	Higher in right group	neither_q_sig
d__Bacteria;p__Actinomycetota;c__Coriobacteriia;o__Coriobacteriales;f__Coriobacteriaceae;g__Collinsella;s__Collinsella sp000434535	Collinsella sp000434535	control vs ME-CFS	0.5542	0.154671	1	Higher in left group	0.586387	0.49201	0.77446	Higher in left group	neither_q_sig
d__Bacteria;p__Bacillota_A_368345;c__Clostridia_258483;o__Oscillospirales;f__Oscillospiraceae_88309;g__;s__	Oscillospiraceae_88309	control vs ME-CFS	-0.429225	0.199574	1	Higher in right group	-0.333509	0.0300782	0.323584	Higher in right group	neither_q_sig
d__Bacteria;p__Bacillota_A_368345;c__Clostridia_258483;o__Oscillospirales;f__Ruminococcaceae;g__Neobittarella;s__Neobittarella massiliensis	Neobittarella massiliensis	control vs ME-CFS	-0.426997	0.203327	1	Higher in right group					neither_q_sig
d__Bacteria;p__Bacillota_A_368345;c__Clostridia_258483;o__Lachnospirales;f__Lachnospiraceae;g__Sellimonas;s__	Sellimonas	control vs ME-CFS	-0.425726	0.223313	1	Higher in right group					neither_q_sig
d__Bacteria;p__Bacillota_A_368345;c__Clostridia_258483;o__Lachnospirales;f__Lachnospiraceae;g__Bariatricus;s__	Bariatricus	control vs ME-CFS	0.379304	0.227223	1	Higher in left group	0.420923	0.101413	0.478895	Higher in left group	neither_q_sig
d__Bacteria;p__Bacteroidota;c__Bacteroidia;o__Bacteroidales;f__Bacteroidaceae;g__Phocaeicola_A;s__Phocaeicola_A vulgatus	Phocaeicola_A vulgatus	control vs ME-CFS	-0.443002	0.246993	1	Higher in right group	-0.405289	0.423582	0.742252	Higher in right group	neither_q_sig
d__Bacteria;p__Actinomycetota;c__Coriobacteriia;o__Coriobacteriales;f__Eggerthellaceae;g__Gordonibacter;s__Gordonibacter pamelaeae	Gordonibacter pamelaeae	control vs ME-CFS	0.378747	0.25928	1	Higher in left group					neither_q_sig
d__Bacteria;p__Bacillota_A_368345;c__Clostridia_258483;o__Christensenellales;f__Christensenellaceae;g__Christensenella;s__	Christensenella	control vs ME-CFS	-0.371343	0.278363	1	Higher in right group					neither_q_sig
d__Bacteria;p__Actinomycetota;c__Coriobacteriia;o__Coriobacteriales;f__Eggerthellaceae;g__Senegalimassilia;s__Senegalimassilia faecalis	Senegalimassilia faecalis	control vs ME-CFS	0.359815	0.282303	1	Higher in left group	0.434113	0.549253	0.809592	Higher in left group	neither_q_sig
d__Bacteria;p__Bacillota_A_368345;c__Clostridia_258483;o__Lachnospirales;f__Lachnospiraceae;g__Blautia_A_141781;s__Blautia_A_141781 obeum	Blautia_A_141781 obeum	control vs ME-CFS	0.373698	0.298493	1	Higher in left group	0.43718	0.180743	0.542228	Higher in left group	neither_q_sig
d__Bacteria;p__Bacillota_A_368345;c__Clostridia_258483;o__Lachnospirales;f__Lachnospiraceae;g__Roseburia_C;s__Roseburia_C amylophila	Roseburia_C amylophila	control vs ME-CFS	0.367208	0.317012	1	Higher in left group	0.394209	0.294989	0.671626	Higher in left group	neither_q_sig
d__Bacteria;p__Bacillota_A_368345;c__Clostridia_258483;o__Lachnospirales;f__Lachnospiraceae;g__Dorea_A;s__Dorea_A longicatena	Dorea_A longicatena	control vs ME-CFS	0.271803	0.404677	1	Higher in left group	0.298489	0.414479	0.73752	Higher in left group	neither_q_sig
d__Bacteria;p__Bacillota_A_368345;c__Clostridia_258483;o__Lachnospirales;f__Lachnospiraceae;g__Agathobacter_164117;s__Agathobacter rectalis	Agathobacter rectalis	control vs ME-CFS	0.275227	0.41685	1	Higher in left group	0.289035	0.558922	0.814429	Higher in left group	neither_q_sig
d__Bacteria;p__Bacillota_A_368345;c__Clostridia_258483;o__Oscillospirales;f__QAKW01;g__;s__	QAKW01	control vs ME-CFS	-0.258108	0.438436	1	Higher in right group					neither_q_sig
d__Bacteria;p__Bacteroidota;c__Bacteroidia;o__Bacteroidales;f__Tannerellaceae;g__Parabacteroides_B_862066;s__Parabacteroides_B_862066 johnsonii	Parabacteroides_B_862066 johnsonii	control vs ME-CFS	0.247055	0.460231	1	Higher in left group					neither_q_sig
d__Bacteria;p__Bacillota_A_368345;c__Clostridia_258483;o__Lachnospirales;f__Lachnospiraceae;g__Blautia_A_141781;s__Blautia_A_141781 luti	Blautia_A_141781 luti	control vs ME-CFS	0.271155	0.462529	1	Higher in left group	0.308577	0.447462	0.757079	Higher in left group	neither_q_sig
d__Bacteria;p__Actinomycetota;c__Actinomycetes;o__Actinomycetales;f__Bifidobacteriaceae;g__Bifidobacterium_388775;s__	Bifidobacterium_388775	control vs ME-CFS	0.244416	0.474605	1	Higher in left group					neither_q_sig
d__Bacteria;p__Bacillota_A_368345;c__Clostridia_258483;o__Lachnospirales;f__Lachnospiraceae;g__Blautia_A_141781;s__Blautia_A_141781 wexlerae	Blautia_A_141781 wexlerae	control vs ME-CFS	0.237756	0.522525	1	Higher in left group	0.284268	0.503662	0.785527	Higher in left group	neither_q_sig
d__Bacteria;p__Bacillota_A_368345;c__Clostridia_258483;o__Peptostreptococcales;f__Anaerovoracaceae;g__Hominibacterium;s__Hominibacterium faecale	Hominibacterium faecale	control vs ME-CFS	0.20463	0.525183	1	Higher in left group					neither_q_sig
d__Bacteria;p__Pseudomonadota;c__Gammaproteobacteria;o__Burkholderiales;f__Burkholderiaceae_A_595427;g__Duodenibacillus;s__Duodenibacillus massiliensis	Duodenibacillus massiliensis	control vs ME-CFS	-0.194872	0.567033	1	Higher in right group					neither_q_sig
d__Bacteria;p__Bacillota_A_368345;c__Clostridia_258483;o__Lachnospirales;f__Lachnospiraceae;g__Lachnoclostridium_B;s__Lachnoclostridium_B ammoniilytica	Lachnoclostridium_B ammoniilytica	control vs ME-CFS	0.0835883	0.79913	1	Higher in left group	0.170744	0.554219	0.812218	Higher in left group	neither_q_sig
d__Bacteria;p__Bacillota_A_368345;c__Clostridia_258483;o__Lachnospirales;f__Lachnospiraceae;g__Dorea_A;s__Dorea_A formicigenerans	Dorea_A formicigenerans	control vs ME-CFS	-0.0730531	0.815446	1	Higher in right group	-0.00819791	0.13099	0.504505	Higher in right group	neither_q_sig
d__Bacteria;p__Bacillota_A_368345;c__Clostridia_258483;o__Oscillospirales;f__Butyricicoccaceae;g__;s__	Butyricicoccaceae	control vs ME-CFS	-0.0599276	0.860752	1	Higher in right group					neither_q_sig
d__Bacteria;p__Bacillota_I;c__Bacilli_A;o__Lactobacillales;f__Enterococcaceae;g__Enterococcus_B;s__Enterococcus_B durans	Enterococcus_B durans	control vs ME-CFS	0.0548204	0.871274	1	Higher in left group					neither_q_sig
d__Bacteria;p__Bacillota_A_368345;c__Clostridia_258483;o__Lachnospirales;f__Lachnospiraceae;g__Roseburia_D;s__Roseburia_D yibonii	Roseburia_D yibonii	control vs ME-CFS	0.0546032	0.876021	1	Higher in left group					neither_q_sig
d__Bacteria;p__Bacillota_A_368345;c__Clostridia_258483;o__Lachnospirales;f__Lachnospiraceae;g__Mediterraneibacter_A_155507;s__Mediterraneibacter_A_155507 faecis	Mediterraneibacter_A_155507 faecis	control vs ME-CFS	0.309004	1	1	Higher in left group	0.372223	0.0112073	0.249108	Higher in left group	neither_q_sig
d__Bacteria;p__Bacillota_A_368345;c__Clostridia_258483;o__Lachnospirales;f__Lachnospiraceae;g__Roseburia_A_166204;s__Roseburia_A_166204 inulinivorans	Roseburia_A_166204 inulinivorans	control vs ME-CFS	-0.00276671	1	1	Higher in right group	0.0320952	0.0237417	0.294724	Higher in left group	neither_q_sig
d__Bacteria;p__Bacillota_A_368345;c__Clostridia_258483;o__Christensenellales;f__Aristaeellaceae;g__Onthenecus;s__	Onthenecus	control vs ME-CFS	-0.0179366	1	1	Higher in right group	0.00202292	0.0294763	0.323584	Higher in left group	neither_q_sig
d__Bacteria;p__Bacillota_A_368345;c__Clostridia_258483;o__Oscillospirales;f__Acutalibacteraceae;g__Hominenteromicrobium;s__Hominenteromicrobium mulieris	Hominenteromicrobium mulieris	control vs ME-CFS	-0.11482	1	1	Higher in right group	-0.0847993	0.0493664	0.390044	Higher in right group	neither_q_sig
d__Bacteria;p__Bacillota_A_368345;c__Clostridia_258483;o__Oscillospirales;f__Acutalibacteraceae;g__UBA5905;s__	UBA5905	control vs ME-CFS	-0.378853	1	1	Higher in right group	-0.295207	0.0526464	0.390044	Higher in right group	neither_q_sig
d__Bacteria;p__Bacillota_A_368345;c__Clostridia_258483;o__TANB77;f__CAG-508;g__CAG-269;s__CAG-269 sp000431335	CAG-269 sp000431335	control vs ME-CFS	0.0450387	1	1	Higher in left group	0.0904543	0.0537042	0.390044	Higher in left group	neither_q_sig
d__Bacteria;p__Bacillota_A_368345;c__Clostridia_258483;o__Lachnospirales;f__Lachnospiraceae;g__Ruminococcus_B;s__Ruminococcus_B gnavus	Ruminococcus_B gnavus	control vs ME-CFS	0.0738148	1	1	Higher in left group	0.209815	0.0720579	0.416508	Higher in left group	neither_q_sig
d__Bacteria;p__Bacteroidota;c__Bacteroidia;o__Bacteroidales;f__Rikenellaceae;g__Alistipes_A_871400;s__Alistipes_A_871400 putredinis	Alistipes_A_871400 putredinis	control vs ME-CFS	-0.789006	1	1	Higher in right group	-0.727242	0.0723534	0.416508	Higher in right group	neither_q_sig
d__Bacteria;p__Bacillota_A_368345;c__Clostridia_258483;o__Oscillospirales;f__Oscillospiraceae_88309;g__Dysosmobacter;s__Dysosmobacter sp000403435	Dysosmobacter sp000403435	control vs ME-CFS	-0.418614	1	1	Higher in right group	-0.398414	0.0727793	0.416508	Higher in right group	neither_q_sig
d__Bacteria;p__Bacillota_I;c__Bacilli_A;o__Erysipelotrichales;f__Coprobacillaceae;g__Faecalibacillus;s__Faecalibacillus intestinalis	Faecalibacillus intestinalis	control vs ME-CFS	0.105522	1	1	Higher in left group	0.217214	0.0858526	0.460893	Higher in left group	neither_q_sig
d__Bacteria;p__Bacillota_I;c__Bacilli_A;o__Lactobacillales;f__Streptococcaceae;g__Streptococcus;s__	Streptococcus	control vs ME-CFS	-0.600819	1	1	Higher in right group	-0.566046	0.0882342	0.463897	Higher in right group	neither_q_sig
d__Bacteria;p__Bacteroidota;c__Bacteroidia;o__Bacteroidales;f__Rikenellaceae;g__Alistipes_A_871400;s__Alistipes_A_871400 communis	Alistipes_A_871400 communis	control vs ME-CFS	-0.637009	1	1	Higher in right group	-0.597543	0.0957844	0.47172	Higher in right group	neither_q_sig
d__Bacteria;p__Bacillota_A_368345;c__Clostridia_258483;o__Lachnospirales;f__Lachnospiraceae;g__Porcincola;s__	Porcincola	control vs ME-CFS	-0.448101	1	1	Higher in right group	-0.410135	0.0982505	0.472715	Higher in right group	neither_q_sig
d__Bacteria;p__Bacillota_A_368345;c__Clostridia_258483;o__Peptostreptococcales;f__Anaerovoracaceae;g__;s__	Anaerovoracaceae	control vs ME-CFS	-0.503039	1	1	Higher in right group	-0.459922	0.102726	0.480645	Higher in right group	neither_q_sig
d__Bacteria;p__Bacillota_A_368345;c__Clostridia_258483;o__Oscillospirales;f__Oscillospiraceae_88309;g__Faecousia;s__	Faecousia	control vs ME-CFS	-0.43191	1	1	Higher in right group	-0.309824	0.10911	0.496841	Higher in right group	neither_q_sig
d__Bacteria;p__Bacteroidota;c__Bacteroidia;o__Bacteroidales;f__Rikenellaceae;g__Alistipes_A_871404;s__Alistipes_A_871404 ihumii	Alistipes_A_871404 ihumii	control vs ME-CFS	-0.554906	1	1	Higher in right group	-0.504776	0.113785	0.502742	Higher in right group	neither_q_sig
d__Bacteria;p__Bacillota_A_368345;c__Clostridia_258483;o__Oscillospirales;f__Acutalibacteraceae;g__Acutalibacter;s__	Acutalibacter	control vs ME-CFS	-0.257728	1	1	Higher in right group	-0.157993	0.120158	0.502742	Higher in right group	neither_q_sig
d__Bacteria;p__Actinomycetota;c__Coriobacteriia;o__Coriobacteriales;f__Eggerthellaceae;g__Slackia;s__Slackia isoflavoniconvertens	Slackia isoflavoniconvertens	control vs ME-CFS	-0.476382	1	1	Higher in right group	-0.393709	0.121549	0.502742	Higher in right group	neither_q_sig
d__Bacteria;p__Bacillota_A_368345;c__Clostridia_258483;o__Lachnospirales;f__Lachnospiraceae;g__Fusicatenibacter;s__Fusicatenibacter saccharivorans	Fusicatenibacter saccharivorans	control vs ME-CFS	0.422805	1	1	Higher in left group	0.473407	0.127795	0.504505	Higher in left group	neither_q_sig
d__Bacteria;p__Bacteroidota;c__Bacteroidia;o__Bacteroidales;f__Rikenellaceae;g__Alistipes_A_870584;s__Alistipes inops	Alistipes inops	control vs ME-CFS	0.289273	1	1	Higher in left group	0.352887	0.129597	0.504505	Higher in left group	neither_q_sig
d__Bacteria;p__Bacteroidota;c__Bacteroidia;o__Bacteroidales;f__Rikenellaceae;g__Tidjanibacter;s__Tidjanibacter inops	Tidjanibacter inops	control vs ME-CFS	0.350413	1	1	Higher in left group	0.414028	0.129597	0.504505	Higher in left group	neither_q_sig
d__Bacteria;p__Bacillota_A_368345;c__Clostridia_258483;o__TANB77;f__CAG-508;g__CAG-273;s__	CAG-273	control vs ME-CFS	-0.494913	1	1	Higher in right group	-0.485328	0.13487	0.513312	Higher in right group	neither_q_sig
d__Bacteria;p__Bacillota_A_368345;c__Clostridia_258483;o__Oscillospirales;f__Ruminococcaceae;g__Ruminococcus_C_58660;s__Ruminococcus_C_58660 sp000433635	Ruminococcus_C_58660 sp000433635	control vs ME-CFS	-0.0928773	1	1	Higher in right group	-0.107138	0.136859	0.516024	Higher in right group	neither_q_sig
d__Bacteria;p__Bacillota_A_368345;c__Clostridia_258483;o__Oscillospirales;f__Ruminococcaceae;g__Faecalibacterium;s__Faecalibacterium duncaniae	Faecalibacterium duncaniae	control vs ME-CFS	0.203131	1	1	Higher in left group	0.233319	0.141234	0.516024	Higher in left group	neither_q_sig
d__Bacteria;p__Bacillota_A_368345;c__Clostridia_258483;o__Lachnospirales;f__Lachnospiraceae;g__Brotaphodocola;s__Brotaphodocola sp003481825	Brotaphodocola sp003481825	control vs ME-CFS	-0.535459	1	1	Higher in right group	-0.465988	0.141583	0.516024	Higher in right group	neither_q_sig
d__Bacteria;p__Actinomycetota;c__Coriobacteriia;o__Coriobacteriales;f__Coriobacteriaceae;g__Collinsella;s__Collinsella aerofaciens_F	Collinsella aerofaciens_F	control vs ME-CFS	0.595651	1	1	Higher in left group	0.681421	0.146497	0.516024	Higher in left group	neither_q_sig
d__Bacteria;p__Bacillota_A_368345;c__Clostridia_258483;o__Lachnospirales;f__Lachnospiraceae;g__Eisenbergiella;s__	Eisenbergiella	control vs ME-CFS	-0.173061	1	1	Higher in right group	-0.14597	0.147481	0.516024	Higher in right group	neither_q_sig
d__Bacteria;p__Bacteroidota;c__Bacteroidia;o__Bacteroidales;f__Rikenellaceae;g__Alistipes_A_871400;s__Alistipes_A_871400 shahii	Alistipes_A_871400 shahii	control vs ME-CFS	-0.604633	1	1	Higher in right group	-0.541051	0.147724	0.516024	Higher in right group	neither_q_sig
d__Bacteria;p__Bacillota_A_368345;c__Clostridia_258483;o__Peptostreptococcales;f__Anaerovoracaceae;g__Lentihominibacter;s__Lentihominibacter butyrica	Lentihominibacter butyrica	control vs ME-CFS	0.0535447	1	1	Higher in left group	0.0849481	0.170564	0.542228	Higher in left group	neither_q_sig
d__Bacteria;p__Bacillota_A_368345;c__Clostridia_258483;o__Lachnospirales;f__Lachnospiraceae;g__Eubacterium_J;s__Eubacterium_J plexicaudatum	Eubacterium_J plexicaudatum	control vs ME-CFS	-0.0328007	1	1	Higher in right group	0.00537379	0.174792	0.542228	Higher in left group	neither_q_sig
d__Bacteria;p__Actinomycetota;c__Actinomycetes;o__Actinomycetales;f__Bifidobacteriaceae;g__Bifidobacterium_388775;s__Bifidobacterium faecale	Bifidobacterium faecale	control vs ME-CFS	0.755759	1	1	Higher in left group	0.849514	0.179212	0.542228	Higher in left group	neither_q_sig
d__Bacteria;p__Bacillota_A_368345;c__Clostridia_258483;o__Lachnospirales;f__Lachnospiraceae;g__Wujia;s__Wujia chipingensis	Wujia chipingensis	control vs ME-CFS	0.200325	1	1	Higher in left group	0.268885	0.185035	0.543482	Higher in left group	neither_q_sig
d__Bacteria;p__Pseudomonadota;c__Gammaproteobacteria;o__Enterobacterales_737866;f__Enterobacteriaceae_A_725029;g__Escherichia;s__	Escherichia	control vs ME-CFS	-0.203155	1	1	Higher in right group	-0.162219	0.185502	0.543482	Higher in right group	neither_q_sig
d__Bacteria;p__Actinomycetota;c__Coriobacteriia;o__Coriobacteriales;f__Coriobacteriaceae;g__Collinsella;s__	Collinsella	control vs ME-CFS	0.237754	1	1	Higher in left group	0.288527	0.198468	0.556146	Higher in left group	neither_q_sig
d__Bacteria;p__Bacillota_A_368345;c__Clostridia_258483;o__Lachnospirales;f__Lachnospiraceae;g__Enterocloster;s__Enterocloster sp000431375	Enterocloster sp000431375	control vs ME-CFS	-0.463199	1	1	Higher in right group	-0.40259	0.206708	0.560751	Higher in right group	neither_q_sig
d__Bacteria;p__Bacteroidota;c__Bacteroidia;o__Bacteroidales;f__Rikenellaceae;g__Alistipes_A_871400;s__Alistipes_A_871400 onderdonkii	Alistipes_A_871400 onderdonkii	control vs ME-CFS	-0.650125	1	1	Higher in right group	-0.564291	0.22065	0.576302	Higher in right group	neither_q_sig
d__Bacteria;p__Bacillota_A_368345;c__Clostridia_258483;o__Oscillospirales;f__Oscillospiraceae_88309;g__Evtepia;s__Evtepia gabavorous	Evtepia gabavorous	control vs ME-CFS	0.348168	1	1	Higher in left group	0.471447	0.234521	0.602	Higher in left group	neither_q_sig
d__Bacteria;p__Bacteroidota;c__Bacteroidia;o__Bacteroidales;f__Tannerellaceae;g__Parabacteroides_B_862066;s__Parabacteroides_B_862066 distasonis	Parabacteroides_B_862066 distasonis	control vs ME-CFS	-0.404451	1	1	Higher in right group	-0.362871	0.237471	0.602	Higher in right group	neither_q_sig
d__Bacteria;p__Bacillota_A_368345;c__Clostridia_258483;o__Lachnospirales;f__Lachnospiraceae;g__Eubacterium_F;s__Eubacterium_F sp003491505	Eubacterium_F sp003491505	control vs ME-CFS	-0.684907	1	1	Higher in right group	-0.569374	0.262771	0.647407	Higher in right group	neither_q_sig
d__Bacteria;p__Bacillota_A_368345;c__Clostridia_258483;o__Lachnospirales;f__Lachnospiraceae;g__Anaerobutyricum;s__Anaerobutyricum hallii	Anaerobutyricum hallii	control vs ME-CFS	0.193067	1	1	Higher in left group	0.246335	0.26481	0.649293	Higher in left group	neither_q_sig
d__Bacteria;p__Bacteroidota;c__Bacteroidia;o__Bacteroidales;f__Bacteroidaceae;g__Bacteroides_H_857956;s__Bacteroides_H_857956 thetaiotaomicron	Bacteroides_H_857956 thetaiotaomicron	control vs ME-CFS	-0.126934	1	1	Higher in right group	-0.0661272	0.280369	0.664518	Higher in right group	neither_q_sig
d__Bacteria;p__Bacillota_A_368345;c__Clostridia_258483;o__Lachnospirales;f__Lachnospiraceae;g__Acetatifactor;s__Acetatifactor acetigignens	Acetatifactor acetigignens	control vs ME-CFS	0.45908	1	1	Higher in left group	0.503958	0.286242	0.66599	Higher in left group	neither_q_sig
d__Bacteria;p__Bacillota_A_368345;c__Clostridia_258483;o__Lachnospirales;f__Lachnospiraceae;g__Butyribacter;s__Butyribacter sp003529475	Butyribacter sp003529475	control vs ME-CFS	-0.606849	1	1	Higher in right group	-0.554601	0.28686	0.66599	Higher in right group	neither_q_sig
d__Bacteria;p__Bacillota_A_368345;c__Clostridia_258483;o__Lachnospirales;f__Lachnospiraceae;g__Anaerobutyricum;s__Anaerobutyricum soehngenii	Anaerobutyricum soehngenii	control vs ME-CFS	0.174168	1	1	Higher in left group	0.209787	0.28729	0.66599	Higher in left group	neither_q_sig
d__Bacteria;p__Bacteroidota;c__Bacteroidia;o__Bacteroidales;f__Bacteroidaceae;g__Bacteroides_H_857956;s__Bacteroides_H_857956 clarus	Bacteroides_H_857956 clarus	control vs ME-CFS	0.0789572	1	1	Higher in left group	0.0642636	0.293147	0.671626	Higher in left group	neither_q_sig
d__Bacteria;p__Pseudomonadota;c__Gammaproteobacteria;o__Burkholderiales;f__Burkholderiaceae_A_595427;g__Parasutterella_564865;s__Parasutterella excrementihominis	Parasutterella excrementihominis	control vs ME-CFS	0.298213	1	1	Higher in left group	0.379742	0.294771	0.671626	Higher in left group	neither_q_sig
d__Bacteria;p__Bacillota_A_368345;c__Clostridia_258483;o__Oscillospirales;f__Ruminococcaceae;g__Ruminococcus_C_58660;s__Ruminococcus_C_58660 callidus	Ruminococcus_C_58660 callidus	control vs ME-CFS	-0.631982	1	1	Higher in right group	-0.527146	0.299853	0.676659	Higher in right group	neither_q_sig
d__Bacteria;p__Bacillota_A_368345;c__Clostridia_258483;o__Lachnospirales;f__Lachnospiraceae;g__Lachnospira;s__Lachnospira eligens	Lachnospira eligens	control vs ME-CFS	-0.607876	1	1	Higher in right group	-0.532281	0.30302	0.677808	Higher in right group	neither_q_sig
d__Bacteria;p__Bacillota_A_368345;c__Clostridia_258483;o__Lachnospirales;f__Lachnospiraceae;g__Agathobacter_164117;s__Agathobacter faecis	Agathobacter faecis	control vs ME-CFS	-0.432648	1	1	Higher in right group	-0.411568	0.330344	0.722075	Higher in right group	neither_q_sig
d__Bacteria;p__Bacteroidota;c__Bacteroidia;o__Bacteroidales;f__Bacteroidaceae;g__Bacteroides_H_857956;s__Bacteroides_H_857956 caccae	Bacteroides_H_857956 caccae	control vs ME-CFS	-0.537907	1	1	Higher in right group	-0.454069	0.333682	0.722075	Higher in right group	neither_q_sig
d__Bacteria;p__Bacteroidota;c__Bacteroidia;o__Bacteroidales;f__Muribaculaceae;g__JAGBWK01;s__JAGBWK01 sp004102805	JAGBWK01 sp004102805	control vs ME-CFS	0.652494	1	1	Higher in left group	0.635919	0.3386	0.722075	Higher in left group	neither_q_sig
d__Bacteria;p__Bacteroidota;c__Bacteroidia;o__Bacteroidales;f__Bacteroidaceae;g__Paraprevotella;s__Paraprevotella clara	Paraprevotella clara	control vs ME-CFS	-0.588312	1	1	Higher in right group	-0.529484	0.341233	0.722075	Higher in right group	neither_q_sig
d__Bacteria;p__Bacillota_A_368345;c__Clostridia_258483;o__Oscillospirales;f__Oscillospiraceae_88309;g__Hominicoprocola;s__Hominicoprocola fusiformis	Hominicoprocola fusiformis	control vs ME-CFS	-0.378215	1	1	Higher in right group	-0.343981	0.341586	0.722075	Higher in right group	neither_q_sig
d__Bacteria;p__Bacillota_A_368345;c__Clostridia_258483;o__Oscillospirales;f__Oscillospiraceae_88309;g__Evtepia;s__	Evtepia	control vs ME-CFS	-0.17675	1	1	Higher in right group	-0.198639	0.346851	0.722075	Higher in right group	neither_q_sig
d__Bacteria;p__Bacillota_A_368345;c__Clostridia_258483;o__Lachnospirales;f__Lachnospiraceae;g__Limivivens;s__Limivivens sp900066135	Limivivens sp900066135	control vs ME-CFS	0.156747	1	1	Higher in left group	0.207951	0.349625	0.722075	Higher in left group	neither_q_sig
d__Bacteria;p__Bacteroidota;c__Bacteroidia;o__Bacteroidales;f__Marinifilaceae;g__Odoribacter_865974;s__Odoribacter splanchnicus	Odoribacter splanchnicus	control vs ME-CFS	0.260492	1	1	Higher in left group	0.295759	0.354142	0.722075	Higher in left group	neither_q_sig
d__Bacteria;p__Bacillota_A_368345;c__Clostridia_258483;o__Oscillospirales;f__Butyricicoccaceae;g__Agathobaculum;s__Agathobaculum butyriciproducens	Agathobaculum butyriciproducens	control vs ME-CFS	-0.0160263	1	1	Higher in right group	0.0367466	0.363159	0.722075	Higher in left group	neither_q_sig
d__Bacteria;p__Bacillota_A_368345;c__Clostridia_258483;o__Lachnospirales;f__Lachnospiraceae;g__Dorea_D_146760;s__Dorea_D_146760 hominis	Dorea_D_146760 hominis	control vs ME-CFS	0.0413425	1	1	Higher in left group	0.115439	0.367204	0.722075	Higher in left group	neither_q_sig
d__Bacteria;p__Bacteroidota;c__Bacteroidia;o__Bacteroidales;f__Rikenellaceae;g__Alistipes_A_871400;s__	Alistipes_A_871400	control vs ME-CFS	-0.802546	1	1	Higher in right group	-0.841853	0.370072	0.722075	Higher in right group	neither_q_sig
d__Bacteria;p__Bacteroidota;c__Bacteroidia;o__Bacteroidales;f__Barnesiellaceae;g__Barnesiella_B;s__Barnesiella_B intestinihominis	Barnesiella_B intestinihominis	control vs ME-CFS	-0.182326	1	1	Higher in right group	-0.10393	0.378551	0.722075	Higher in right group	neither_q_sig
d__Bacteria;p__Bacillota_A_368345;c__Clostridia_258483;o__Lachnospirales;f__Anaerotignaceae;g__Anaerotignum_189125;s__Anaerotignum faecicola	Anaerotignum faecicola	control vs ME-CFS	-0.136568	1	1	Higher in right group	-0.0803082	0.387938	0.722075	Higher in right group	neither_q_sig
d__Bacteria;p__Bacteroidota;c__Bacteroidia;o__Bacteroidales;f__Bacteroidaceae;g__Bacteroides_H_857956;s__Bacteroides_H_857956 uniformis	Bacteroides_H_857956 uniformis	control vs ME-CFS	-0.360196	1	1	Higher in right group	-0.299113	0.392839	0.723861	Higher in right group	neither_q_sig
d__Bacteria;p__Bacteroidota;c__Bacteroidia;o__Bacteroidales;f__Marinifilaceae;g__Butyricimonas;s__	Butyricimonas	control vs ME-CFS	-0.11801	1	1	Higher in right group	-0.0124283	0.393156	0.723861	Higher in right group	neither_q_sig
d__Bacteria;p__Actinomycetota;c__Coriobacteriia;o__Coriobacteriales;f__Eggerthellaceae;g__Anaerotardibacter;s__Anaerotardibacter sp000435675	Anaerotardibacter sp000435675	control vs ME-CFS	-0.571711	1	1	Higher in right group	-0.538754	0.399781	0.725318	Higher in right group	neither_q_sig
d__Bacteria;p__Bacillota_A_368345;c__Clostridia_258483;o__Oscillospirales;f__Acutalibacteraceae;g__UMGS1071;s__UMGS1071 sp900548305	UMGS1071 sp900548305	control vs ME-CFS	-0.332373	1	1	Higher in right group	-0.264215	0.406251	0.728393	Higher in right group	neither_q_sig
d__Bacteria;p__Bacillota_A_368345;c__Clostridia_258483;o__Oscillospirales;f__Acutalibacteraceae;g__Eubacterium_R;s__Eubacterium_R sp000436835	Eubacterium_R sp000436835	control vs ME-CFS	-0.125543	1	1	Higher in right group	-0.108986	0.415036	0.73752	Higher in right group	neither_q_sig
d__Bacteria;p__Bacillota_A_368345;c__Clostridia_258483;o__Lachnospirales;f__Lachnospiraceae;g__Coprococcus_A_121497;s__Coprococcus_A_121497 eutactus	Coprococcus_A_121497 eutactus	control vs ME-CFS	-0.688524	1	1	Higher in right group	-0.571744	0.422173	0.742252	Higher in right group	neither_q_sig
d__Bacteria;p__Bacillota_A_368345;c__Clostridia_258483;o__Oscillospirales;f__Ruminococcaceae;g__Ruthenibacterium;s__Ruthenibacterium lactatiformans	Ruthenibacterium lactatiformans	control vs ME-CFS	-0.412649	1	1	Higher in right group	-0.292357	0.435571	0.750477	Higher in right group	neither_q_sig
d__Bacteria;p__Bacillota_A_368345;c__Clostridia_258483;o__Oscillospirales;f__Ruminococcaceae;g__Faecalibacterium;s__Faecalibacterium prausnitzii	Faecalibacterium prausnitzii	control vs ME-CFS	0.0711519	1	1	Higher in left group	0.122429	0.455993	0.76082	Higher in left group	neither_q_sig
d__Bacteria;p__Bacillota_A_368345;c__Clostridia_258483;o__Christensenellales;f__Aristaeellaceae;g__Limiplasma;s__Limiplasma merdipullorum	Limiplasma merdipullorum	control vs ME-CFS	-0.518923	1	1	Higher in right group	-0.463049	0.459984	0.76082	Higher in right group	neither_q_sig
d__Bacteria;p__Bacteroidota;c__Bacteroidia;o__Bacteroidales;f__Coprobacteraceae;g__Coprobacter;s__Coprobacter fastidiosus	Coprobacter fastidiosus	control vs ME-CFS	-0.402283	1	1	Higher in right group	-0.429855	0.467106	0.76082	Higher in right group	neither_q_sig
d__Bacteria;p__Bacillota_A_368345;c__Clostridia_258483;o__Oscillospirales;f__Ruminococcaceae;g__Hominimerdicola;s__Hominimerdicola aceti	Hominimerdicola aceti	control vs ME-CFS	-0.540097	1	1	Higher in right group	-0.522447	0.468318	0.76082	Higher in right group	neither_q_sig
d__Bacteria;p__Bacteroidota;c__Bacteroidia;o__Bacteroidales;f__Rikenellaceae;g__Alistipes_A_871404;s__Alistipes_A_871404 indistinctus	Alistipes_A_871404 indistinctus	control vs ME-CFS	-0.216474	1	1	Higher in right group	-0.183017	0.47155	0.76082	Higher in right group	neither_q_sig
d__Bacteria;p__Bacteroidota;c__Bacteroidia;o__Bacteroidales;f__Bacteroidaceae;g__Bacteroides_H_857956;s__Bacteroides_H_857956 faecis	Bacteroides_H_857956 faecis	control vs ME-CFS	-0.615585	1	1	Higher in right group	-0.547012	0.473751	0.76082	Higher in right group	neither_q_sig
d__Bacteria;p__Bacillota_A_368345;c__Clostridia_258483;o__Lachnospirales;f__Lachnospiraceae;g__Clostridium_R_135822;s__Clostridium_R_135822 fessum	Clostridium_R_135822 fessum	control vs ME-CFS	-0.3398	1	1	Higher in right group	-0.276559	0.474528	0.76082	Higher in right group	neither_q_sig
d__Bacteria;p__Bacillota_A_368345;c__Clostridia_258483;o__Lachnospirales;f__Lachnospiraceae;g__UBA3402;s__UBA3402 sp003478355	UBA3402 sp003478355	control vs ME-CFS	-0.229111	1	1	Higher in right group	-0.208103	0.475885	0.76082	Higher in right group	neither_q_sig
d__Bacteria;p__Bacillota_A_368345;c__Clostridia_258483;o__Oscillospirales;f__Ruminococcaceae;g__Faecalibacterium;s__Faecalibacterium butyricigenerans	Faecalibacterium butyricigenerans	control vs ME-CFS	-0.19498	1	1	Higher in right group	-0.155555	0.486836	0.773478	Higher in right group	neither_q_sig
d__Bacteria;p__Bacteroidota;c__Bacteroidia;o__Bacteroidales;f__UBA11471;g__Caccoplasma;s__	Caccoplasma	control vs ME-CFS	-0.541992	1	1	Higher in right group	-0.524079	0.507955	0.789808	Higher in right group	neither_q_sig
d__Bacteria;p__Bacillota_A_368345;c__Clostridia_258483;o__Oscillospirales;f__Acutalibacteraceae;g__Fimenecus;s__Fimenecus sp000432435	Fimenecus sp000432435	control vs ME-CFS	-0.569058	1	1	Higher in right group	-0.515828	0.513491	0.791648	Higher in right group	neither_q_sig
d__Bacteria;p__Bacillota_A_368345;c__Clostridia_258483;o__Oscillospirales;f__Ruminococcaceae;g__Porcipelethomonas;s__Porcipelethomonas ammoniilytica	Porcipelethomonas ammoniilytica	control vs ME-CFS	-0.292074	1	1	Higher in right group	-0.412764	0.516312	0.791648	Higher in right group	neither_q_sig
d__Bacteria;p__Bacillota_A_368345;c__Clostridia_258483;o__Lachnospirales;f__Lachnospiraceae;g__Alitiscatomonas;s__Alitiscatomonas sp900066535	Alitiscatomonas sp900066535	control vs ME-CFS	-0.365114	1	1	Higher in right group	-0.30121	0.523072	0.793921	Higher in right group	neither_q_sig
d__Bacteria;p__Bacteroidota;c__Bacteroidia;o__Bacteroidales;f__Muribaculaceae;g__Limisoma;s__Limisoma sp900548875	Limisoma sp900548875	control vs ME-CFS	0.206607	1	1	Higher in left group	0.345654	0.526644	0.794407	Higher in left group	neither_q_sig
d__Bacteria;p__Bacillota_A_368345;c__Clostridia_258483;o__Lachnospirales;f__Lachnospiraceae;g__Mediterraneibacter_A_155507;s__Mediterraneibacter_A_155507 lactaris	Mediterraneibacter_A_155507 lactaris	control vs ME-CFS	-0.402064	1	1	Higher in right group	-0.368584	0.528047	0.794407	Higher in right group	neither_q_sig
d__Bacteria;p__Bacillota_C;c__Negativicutes;o__Veillonellales;f__Dialisteraceae;g__Dialister_37762;s__Dialister invisus	Dialister invisus	control vs ME-CFS	0.208093	1	1	Higher in left group	0.210728	0.530795	0.795043	Higher in left group	neither_q_sig
d__Bacteria;p__Bacillota_A_368345;c__Clostridia_258483;o__Christensenellales;f__CAG-138;g__;s__	CAG-138	control vs ME-CFS	-0.00289721	1	1	Higher in right group	0.0599277	0.531588	0.795043	Higher in left group	neither_q_sig
d__Bacteria;p__Bacillota_A_368345;c__Clostridia_258483;o__Oscillospirales;f__Ruminococcaceae;g__Gemmiger_A_73129;s__Gemmiger_A_73129 qucibialis	Gemmiger_A_73129 qucibialis	control vs ME-CFS	-0.340632	1	1	Higher in right group	-0.310552	0.574663	0.823254	Higher in right group	neither_q_sig
d__Bacteria;p__Bacillota_A_368345;c__Clostridia_258483;o__Lachnospirales;f__Lachnospiraceae;g__Oribacterium;s__	Oribacterium	control vs ME-CFS	0.247602	1	1	Higher in left group	0.278616	0.611353	0.848057	Higher in left group	neither_q_sig
d__Bacteria;p__Bacteroidota;c__Bacteroidia;o__Bacteroidales;f__Bacteroidaceae;g__Bacteroides_H_857956;s__Bacteroides_H_857956 stercoris	Bacteroides_H_857956 stercoris	control vs ME-CFS	-0.331827	1	1	Higher in right group	-0.28222	0.616946	0.848093	Higher in right group	neither_q_sig
d__Bacteria;p__Bacteroidota;c__Bacteroidia;o__Bacteroidales;f__Tannerellaceae;g__Parabacteroides_B_862066;s__Parabacteroides_B_862066 merdae	Parabacteroides_B_862066 merdae	control vs ME-CFS	-0.302362	1	1	Higher in right group	-0.27343	0.632649	0.855838	Higher in right group	neither_q_sig
d__Bacteria;p__Actinomycetota;c__Coriobacteriia;o__Coriobacteriales;f__Eggerthellaceae;g__Eggerthella;s__Eggerthella lenta	Eggerthella lenta	control vs ME-CFS	-0.0705644	1	1	Higher in right group	-0.0410186	0.65321	0.860061	Higher in right group	neither_q_sig
d__Bacteria;p__Actinomycetota;c__Coriobacteriia;o__Coriobacteriales;f__Eggerthellaceae;g__Adlercreutzia_A_404257;s__Adlercreutzia_A_404257 equolifaciens	Adlercreutzia_A_404257 equolifaciens	control vs ME-CFS	0.0675554	1	1	Higher in left group	0.128867	0.654185	0.860061	Higher in left group	neither_q_sig
d__Bacteria;p__Bacteroidota;c__Bacteroidia;o__Bacteroidales;f__Bacteroidaceae;g__Bacteroides_H_857956;s__	Bacteroides_H_857956	control vs ME-CFS	0.042592	1	1	Higher in left group	0.10943	0.681102	0.860061	Higher in left group	neither_q_sig
d__Bacteria;p__Bacillota_I;c__Bacilli_A;o__Erysipelotrichales;f__Coprobacillaceae;g__Faecalibacillus;s__Faecalibacillus faecis	Faecalibacillus faecis	control vs ME-CFS	-0.1788	1	1	Higher in right group	-0.0205668	0.682139	0.860061	Higher in right group	neither_q_sig
d__Bacteria;p__Bacillota_A_368345;c__Clostridia_258483;o__Oscillospirales;f__Oscillospiraceae_88309;g__Lawsonibacter;s__Lawsonibacter asaccharolyticus	Lawsonibacter asaccharolyticus	control vs ME-CFS	-0.139315	1	1	Higher in right group	-0.0617061	0.688193	0.860061	Higher in right group	neither_q_sig
d__Bacteria;p__Bacteroidota;c__Bacteroidia;o__Bacteroidales;f__Bacteroidaceae;g__Phocaeicola_A;s__Phocaeicola_A massiliensis	Phocaeicola_A massiliensis	control vs ME-CFS	0.0968599	1	1	Higher in left group	0.138604	0.721796	0.878559	Higher in left group	neither_q_sig
d__Bacteria;p__Bacteroidota;c__Bacteroidia;o__Bacteroidales;f__Bacteroidaceae;g__Bacteroides_H_857956;s__Bacteroides_H_857956 xylanisolvens	Bacteroides_H_857956 xylanisolvens	control vs ME-CFS	0.12311	1	1	Higher in left group	0.229709	0.7288	0.881937	Higher in left group	neither_q_sig
d__Bacteria;p__Bacillota_A_368345;c__Clostridia_258483;o__Oscillospirales;f__Ruminococcaceae;g__Gemmiger_A_73129;s__	Gemmiger_A_73129	control vs ME-CFS	0.102216	1	1	Higher in left group	0.141562	0.770829	0.897379	Higher in left group	neither_q_sig
d__Bacteria;p__Bacteroidota;c__Bacteroidia;o__Bacteroidales;f__Rikenellaceae;g__Alistipes_A_871400;s__Alistipes_A_871400 finegoldii	Alistipes_A_871400 finegoldii	control vs ME-CFS	-0.117833	1	1	Higher in right group	-0.0371979	0.771677	0.897379	Higher in right group	neither_q_sig
d__Bacteria;p__Bacteroidota;c__Bacteroidia;o__Bacteroidales;f__Bacteroidaceae;g__Phocaeicola_A;s__Phocaeicola_A plebeius	Phocaeicola_A plebeius	control vs ME-CFS	-0.549059	1	1	Higher in right group	-0.454774	0.772351	0.897379	Higher in right group	neither_q_sig
d__Bacteria;p__Bacillota_I;c__Bacilli_A;o__Erysipelotrichales;f__Coprobacillaceae;g__Catenibacterium;s__Catenibacterium mitsuokai	Catenibacterium mitsuokai	control vs ME-CFS	-0.617303	1	1	Higher in right group	-0.659696	0.77245	0.897379	Higher in right group	neither_q_sig
d__Bacteria;p__Bacteroidota;c__Bacteroidia;o__Bacteroidales;f__Rikenellaceae;g__Alistipes_A_871400;s__Alistipes_A_871400 dispar	Alistipes_A_871400 dispar	control vs ME-CFS	-0.133021	1	1	Higher in right group	-0.151026	0.779677	0.903273	Higher in right group	neither_q_sig
d__Bacteria;p__Bacillota_A_368345;c__Clostridia_258483;o__Peptostreptococcales;f__Peptostreptococcaceae_256921;g__Romboutsia_B;s__Romboutsia_B ilealis	Romboutsia_B ilealis	control vs ME-CFS	0.144446	1	1	Higher in left group	0.194342	0.792965	0.906753	Higher in left group	neither_q_sig
d__Bacteria;p__Bacillota_A_368345;c__Clostridia_258483;o__Oscillospirales;f__Ruminococcaceae;g__Ruminiclostridium_E;s__Ruminiclostridium_E siraeum	Ruminiclostridium_E siraeum	control vs ME-CFS	0.230826	1	1	Higher in left group	0.252506	0.820613	0.925913	Higher in left group	neither_q_sig
d__Bacteria;p__Bacillota_A_368345;c__Clostridia_258483;o__Lachnospirales;f__Lachnospiraceae;g__Alitiscatomonas;s__Alitiscatomonas aceti	Alitiscatomonas aceti	control vs ME-CFS	-0.251282	1	1	Higher in right group	-0.163038	0.823989	0.927669	Higher in right group	neither_q_sig
d__Bacteria;p__Bacillota_A_368345;c__Clostridia_258483;o__Oscillospirales;f__Acutalibacteraceae;g__Ruminococcus_E;s__Ruminococcus_E bromii_B	Ruminococcus_E bromii_B	control vs ME-CFS	-0.233048	1	1	Higher in right group	-0.228214	0.83557	0.932475	Higher in right group	neither_q_sig
d__Bacteria;p__Bacillota_A_368345;c__Clostridia_258483;o__Oscillospirales;f__Ruminococcaceae;g__Angelakisella;s__Angelakisella massiliensis	Angelakisella massiliensis	control vs ME-CFS	-0.363347	1	1	Higher in right group	-0.294011	0.855777	0.944689	Higher in right group	neither_q_sig
d__Bacteria;p__Actinomycetota;c__Actinomycetes;o__Actinomycetales;f__Bifidobacteriaceae;g__Bifidobacterium_388775;s__Bifidobacterium longum	Bifidobacterium longum	control vs ME-CFS	-0.204819	1	1	Higher in right group	-0.152798	0.873138	0.951393	Higher in right group	neither_q_sig
d__Bacteria;p__Bacillota_A_368345;c__Clostridia_258483;o__Lachnospirales;f__Lachnospiraceae;g__Blautia_A_141781;s__Blautia_A_141781 caecimuris	Blautia_A_141781 caecimuris	control vs ME-CFS	-0.472451	1	1	Higher in right group	-0.299718	0.879197	0.951393	Higher in right group	neither_q_sig
d__Bacteria;p__Bacillota_A_368345;c__Clostridia_258483;o__Oscillospirales;f__Ruminococcaceae;g__Negativibacillus;s__Negativibacillus massiliensis	Negativibacillus massiliensis	control vs ME-CFS	-0.128777	1	1	Higher in right group	-0.102794	0.883248	0.951393	Higher in right group	neither_q_sig
d__Bacteria;p__Bacillota_A_368345;c__Clostridia_258483;o__Oscillospirales;f__Acutalibacteraceae;g__CAG-217;s__	CAG-217	control vs ME-CFS	-0.047885	1	1	Higher in right group	0.0281883	0.889656	0.952842	Higher in left group	neither_q_sig
d__Bacteria;p__Bacillota_A_368345;c__Clostridia_258483;o__Lachnospirales;f__Lachnospiraceae;g__Anaerostipes;s__Anaerostipes hadrus	Anaerostipes hadrus	control vs ME-CFS	-0.175478	1	1	Higher in right group	-0.121294	0.891188	0.952842	Higher in right group	neither_q_sig
d__Bacteria;p__Bacillota_A_368345;c__Clostridia_258483;o__Christensenellales;f__Aristaeellaceae;g__;s__	Aristaeellaceae	control vs ME-CFS	-0.198956	1	1	Higher in right group	-0.143084	0.900782	0.955091	Higher in right group	neither_q_sig
d__Bacteria;p__Bacillota_A_368345;c__Clostridia_258483;o__Oscillospirales;f__Ruminococcaceae;g__Gemmiger_A_73129;s__Gemmiger_A_73129 formicilis	Gemmiger_A_73129 formicilis	control vs ME-CFS	-0.216802	1	1	Higher in right group	-0.15541	0.910132	0.957046	Higher in right group	neither_q_sig
d__Bacteria;p__Bacillota_A_368345;c__Clostridia_258483;o__Oscillospirales;f__Oscillospiraceae_88309;g__Limivicinus;s__Limivicinus sp002320035	Limivicinus sp002320035	control vs ME-CFS	-0.123934	1	1	Higher in right group	-0.109697	0.919196	0.962607	Higher in right group	neither_q_sig
d__Bacteria;p__Bacillota_A_368345;c__Clostridia_258483;o__UBA1381;f__UBA1381;g__Hominilimicola;s__Hominilimicola sp001941225	Hominilimicola sp001941225	control vs ME-CFS	-0.0262494	1	1	Higher in right group	0.0375031	0.922261	0.963401	Higher in left group	neither_q_sig
d__Bacteria;p__Bacillota_A_368345;c__Clostridia_258483;o__TANB77;f__CAG-508;g__;s__	CAG-508	control vs ME-CFS	0.0696988	1	1	Higher in left group	0.0419605	0.926005	0.963401	Higher in left group	neither_q_sig
d__Bacteria;p__Bacillota_A_368345;c__Clostridia_258483;o__Oscillospirales;f__Acutalibacteraceae;g__CAG-177;s__CAG-177 sp003538135	CAG-177 sp003538135	control vs ME-CFS	-0.228164	1	1	Higher in right group	-0.184584	0.933897	0.967623	Higher in right group	neither_q_sig
d__Bacteria;p__Bacteroidota;c__Bacteroidia;o__Bacteroidales;f__Bacteroidaceae;g__Phocaeicola_A;s__Phocaeicola_A dorei	Phocaeicola_A dorei	control vs ME-CFS	0.0398476	1	1	Higher in left group	0.0917882	0.945191	0.971869	Higher in left group	neither_q_sig
d__Bacteria;p__Bacillota_I;c__Bacilli_A;o__Lactobacillales;f__Streptococcaceae;g__Streptococcus;s__Streptococcus thermophilus	Streptococcus thermophilus	control vs ME-CFS	0.0567743	1	1	Higher in left group	0.104179	0.951084	0.972049	Higher in left group	neither_q_sig
d__Bacteria;p__Bacillota_A_368345;c__Clostridia_258483;o__Oscillospirales;f__Oscillospiraceae_88309;g__Hominicoprocola;s__Hominicoprocola sp900317525	Hominicoprocola sp900317525	control vs ME-CFS	-0.167068	1	1	Higher in right group	-0.130692	0.961185	0.974827	Higher in right group	neither_q_sig
d__Bacteria;p__Bacillota_A_368345;c__Clostridia_258483;o__Clostridiales;f__Clostridiaceae_222000;g__Clostridium_T;s__Clostridium_T saudiense	Clostridium_T saudiense	control vs ME-CFS	-0.092091	1	1	Higher in right group	-0.110807	0.961447	0.974827	Higher in right group	neither_q_sig
d__Bacteria;p__Bacteroidota;c__Bacteroidia;o__Bacteroidales;f__Bacteroidaceae;g__Bacteroides_H_857956;s__Bacteroides_H_857956 fragilis	Bacteroides_H_857956 fragilis	control vs ME-CFS	-0.236343	1	1	Higher in right group	-0.119746	0.969049	0.976709	Higher in right group	neither_q_sig
d__Bacteria;p__Bacillota_C;c__Negativicutes;o__Veillonellales;f__Dialisteraceae;g__Dialister_37762;s__Dialister succinatiphilus	Dialister succinatiphilus	control vs ME-CFS	-0.0928734	1	1	Higher in right group	0.0548846	0.997229	0.997229	Higher in left group	neither_q_sig
d__Bacteria;p__Bacillota_A_368345;c__Clostridia_258483;o__Christensenellales;f__Aristaeellaceae;g__SFMI01;s__SFMI01 sp004556155	SFMI01 sp004556155	control vs ME-CFS	0.209759	1	1	Higher in left group					neither_q_sig
d__Bacteria;p__Bacillota_A_368345;c__Clostridia_258483;o__Lachnospirales;f__Lachnospiraceae;g__Enterocloster;s__	Enterocloster	control vs ME-CFS	-0.442213	1	1	Higher in right group					neither_q_sig
d__Bacteria;p__Bacteroidota;c__Bacteroidia;o__Bacteroidales;f__Bacteroidaceae;g__Bacteroides_H_857956;s__Bacteroides_H_857956 kribbi	Bacteroides_H_857956 kribbi	control vs ME-CFS	-0.198484	1	1	Higher in right group					neither_q_sig
d__Bacteria;p__Actinomycetota;c__Actinomycetes;o__Actinomycetales;f__Bifidobacteriaceae;g__Bifidobacterium_388775;s__Bifidobacterium bifidum	Bifidobacterium bifidum	control vs ME-CFS	0.577811	1	1	Higher in left group					neither_q_sig
d__Bacteria;p__Actinomycetota;c__Coriobacteriia;o__Coriobacteriales;f__Eggerthellaceae;g__Eggerthella;s__Eggerthella sinensis	Eggerthella sinensis	control vs ME-CFS	0.235889	1	1	Higher in left group					neither_q_sig
d__Bacteria;p__Actinomycetota;c__Coriobacteriia;o__Coriobacteriales;f__Eggerthellaceae;g__Ellagibacter;s__Ellagibacter isourolithinifaciens	Ellagibacter isourolithinifaciens	control vs ME-CFS	0.148468	1	1	Higher in left group					neither_q_sig
d__Bacteria;p__Actinomycetota;c__Coriobacteriia;o__Coriobacteriales;f__Eggerthellaceae;g__Gordonibacter;s__Gordonibacter urolithinfaciens	Gordonibacter urolithinfaciens	control vs ME-CFS	-0.0126331	1	1	Higher in right group					neither_q_sig
d__Bacteria;p__Actinomycetota;c__Coriobacteriia;o__Coriobacteriales;f__Eggerthellaceae;g__Raoultibacter;s__Raoultibacter phocaeensis	Raoultibacter phocaeensis	control vs ME-CFS	-0.0550218	1	1	Higher in right group					neither_q_sig
d__Bacteria;p__Actinomycetota;c__Coriobacteriia;o__Coriobacteriales;f__Eggerthellaceae;g__Xiamenia;s__Xiamenia xianingshaonis	Xiamenia xianingshaonis	control vs ME-CFS	-0.325088	1	1	Higher in right group					neither_q_sig
d__Bacteria;p__Bacillota_A_368345;c__Clostridia_258483;o__;f__;g__;s__	Clostridia_258483	control vs ME-CFS	-0.729186	1	1	Higher in right group					neither_q_sig
d__Bacteria;p__Bacillota_A_368345;c__Clostridia_258483;o__Christensenellales;f__;g__;s__	Christensenellales	control vs ME-CFS	-0.475806	1	1	Higher in right group					neither_q_sig
d__Bacteria;p__Bacillota_A_368345;c__Clostridia_258483;o__Christensenellales;f__CAG-138;g__PeH17;s__PeH17 sp900542285	PeH17 sp900542285	control vs ME-CFS	-0.0495932	1	1	Higher in right group					neither_q_sig
d__Bacteria;p__Bacillota_A_368345;c__Clostridia_258483;o__Christensenellales;f__Christensenellaceae;g__;s__	Christensenellaceae	control vs ME-CFS	-0.390179	1	1	Higher in right group					neither_q_sig
d__Bacteria;p__Bacillota_A_368345;c__Clostridia_258483;o__Clostridiales;f__Clostridiaceae_222000;g__Clostridium_T;s__Clostridium_T disporicum_B	Clostridium_T disporicum_B	control vs ME-CFS	0.57397	1	1	Higher in left group					neither_q_sig
d__Bacteria;p__Bacillota_A_368345;c__Clostridia_258483;o__Lachnospirales;f__;g__;s__	Lachnospirales	control vs ME-CFS	-0.393166	1	1	Higher in right group					neither_q_sig
d__Bacteria;p__Bacillota_A_368345;c__Clostridia_258483;o__Lachnospirales;f__Anaerotignaceae;g__;s__	Anaerotignaceae	control vs ME-CFS	0.206919	1	1	Higher in left group					neither_q_sig
d__Bacteria;p__Bacillota_A_368345;c__Clostridia_258483;o__Lachnospirales;f__Anaerotignaceae;g__Anaerotignum_189125;s__Anaerotignum lactatifermentans	Anaerotignum lactatifermentans	control vs ME-CFS	-0.588037	1	1	Higher in right group					neither_q_sig
d__Bacteria;p__Bacillota_A_368345;c__Clostridia_258483;o__Lachnospirales;f__Lachnospiraceae;g__Anaerostipes;s__Anaerostipes caccae	Anaerostipes caccae	control vs ME-CFS	-0.413086	1	1	Higher in right group					neither_q_sig
d__Bacteria;p__Bacillota_A_368345;c__Clostridia_258483;o__Lachnospirales;f__Lachnospiraceae;g__Bariatricus;s__Bariatricus comes	Bariatricus comes	control vs ME-CFS	-0.0506684	1	1	Higher in right group					neither_q_sig
d__Bacteria;p__Bacillota_A_368345;c__Clostridia_258483;o__Lachnospirales;f__Lachnospiraceae;g__Blautia_A_141780;s__Blautia_A_141780 stercoris	Blautia_A_141780 stercoris	control vs ME-CFS	0.0143732	1	1	Higher in left group					neither_q_sig
d__Bacteria;p__Bacillota_A_368345;c__Clostridia_258483;o__Lachnospirales;f__Lachnospiraceae;g__Blautia_A_141781;s__Blautia_A_141781 ammoniilytica	Blautia_A_141781 ammoniilytica	control vs ME-CFS	0.17467	1	1	Higher in left group					neither_q_sig
d__Bacteria;p__Bacillota_A_368345;c__Clostridia_258483;o__Lachnospirales;f__Lachnospiraceae;g__Brotaphodocola;s__	Brotaphodocola	control vs ME-CFS	0.755534	1	1	Higher in left group					neither_q_sig
d__Bacteria;p__Bacillota_A_368345;c__Clostridia_258483;o__Lachnospirales;f__Lachnospiraceae;g__Butyribacter;s__Butyribacter intestini	Butyribacter intestini	control vs ME-CFS	-0.529434	1	1	Higher in right group					neither_q_sig
d__Bacteria;p__Bacillota_A_368345;c__Clostridia_258483;o__Lachnospirales;f__Lachnospiraceae;g__Butyrivibrio_A_180067;s__Butyrivibrio_A_180067 crossotus	Butyrivibrio_A_180067 crossotus	control vs ME-CFS	-0.534552	1	1	Higher in right group					neither_q_sig
d__Bacteria;p__Bacillota_A_368345;c__Clostridia_258483;o__Lachnospirales;f__Lachnospiraceae;g__Catenibacillus;s__Catenibacillus scindens	Catenibacillus scindens	control vs ME-CFS	-0.0659181	1	1	Higher in right group					neither_q_sig
d__Bacteria;p__Bacillota_A_368345;c__Clostridia_258483;o__Lachnospirales;f__Lachnospiraceae;g__Clostridium_AP_143938;s__	Clostridium_AP_143938	control vs ME-CFS	-0.496621	1	1	Higher in right group					neither_q_sig
d__Bacteria;p__Bacillota_A_368345;c__Clostridia_258483;o__Lachnospirales;f__Lachnospiraceae;g__COE1;s__	COE1	control vs ME-CFS	-0.340428	1	1	Higher in right group					neither_q_sig
d__Bacteria;p__Bacillota_A_368345;c__Clostridia_258483;o__Lachnospirales;f__Lachnospiraceae;g__Coprococcus_A_121497;s__Coprococcus_A_121497 sp000154245	Coprococcus_A_121497 sp000154245	control vs ME-CFS	-0.49	1	1	Higher in right group					neither_q_sig
d__Bacteria;p__Bacillota_A_368345;c__Clostridia_258483;o__Lachnospirales;f__Lachnospiraceae;g__Eisenbergiella;s__Eisenbergiella porci	Eisenbergiella porci	control vs ME-CFS	-0.100811	1	1	Higher in right group					neither_q_sig
d__Bacteria;p__Bacillota_A_368345;c__Clostridia_258483;o__Lachnospirales;f__Lachnospiraceae;g__Eisenbergiella;s__Eisenbergiella tayi	Eisenbergiella tayi	control vs ME-CFS	0.0359366	1	1	Higher in left group					neither_q_sig
d__Bacteria;p__Bacillota_A_368345;c__Clostridia_258483;o__Lachnospirales;f__Lachnospiraceae;g__Enterocloster;s__Enterocloster bolteae	Enterocloster bolteae	control vs ME-CFS	-0.637824	1	1	Higher in right group					neither_q_sig
d__Bacteria;p__Bacillota_A_368345;c__Clostridia_258483;o__Lachnospirales;f__Lachnospiraceae;g__Eubacterium_G_180878;s__Eubacterium_G_180878 ventriosum	Eubacterium_G_180878 ventriosum	control vs ME-CFS	0.209032	1	1	Higher in left group					neither_q_sig
d__Bacteria;p__Bacillota_A_368345;c__Clostridia_258483;o__Lachnospirales;f__Lachnospiraceae;g__Eubacterium_I;s__	Eubacterium_I	control vs ME-CFS	0.481095	1	1	Higher in left group					neither_q_sig
d__Bacteria;p__Bacillota_A_368345;c__Clostridia_258483;o__Lachnospirales;f__Lachnospiraceae;g__Eubacterium_I;s__Eubacterium_I ramulus	Eubacterium_I ramulus	control vs ME-CFS	-0.103575	1	1	Higher in right group					neither_q_sig
d__Bacteria;p__Bacillota_A_368345;c__Clostridia_258483;o__Lachnospirales;f__Lachnospiraceae;g__Howardella;s__	Howardella	control vs ME-CFS	0.134398	1	1	Higher in left group					neither_q_sig
d__Bacteria;p__Bacillota_A_368345;c__Clostridia_258483;o__Lachnospirales;f__Lachnospiraceae;g__Hungatella_A_128155;s__Hungatella_A_128155 effluvii	Hungatella_A_128155 effluvii	control vs ME-CFS	-0.0943133	1	1	Higher in right group					neither_q_sig
d__Bacteria;p__Bacillota_A_368345;c__Clostridia_258483;o__Lachnospirales;f__Lachnospiraceae;g__Lachnoclostridium_A_130679;s__Lachnoclostridium_A_130679 sp002160755	Lachnoclostridium_A_130679 sp002160755	control vs ME-CFS		1	1						neither_q_sig
d__Bacteria;p__Bacillota_A_368345;c__Clostridia_258483;o__Lachnospirales;f__Lachnospiraceae;g__Lachnospira;s__	Lachnospira	control vs ME-CFS	0.0475508	1	1	Higher in left group					neither_q_sig
d__Bacteria;p__Bacillota_A_368345;c__Clostridia_258483;o__Lachnospirales;f__Lachnospiraceae;g__Lachnospira;s__Lachnospira sp000436535	Lachnospira sp000436535	control vs ME-CFS	0.0462249	1	1	Higher in left group					neither_q_sig
d__Bacteria;p__Bacillota_A_368345;c__Clostridia_258483;o__Lachnospirales;f__Lachnospiraceae;g__Lachnospira;s__Lachnospira sp000437735	Lachnospira sp000437735	control vs ME-CFS	0.104318	1	1	Higher in left group					neither_q_sig
d__Bacteria;p__Bacillota_A_368345;c__Clostridia_258483;o__Lachnospirales;f__Lachnospiraceae;g__Laedolimicola;s__	Laedolimicola	control vs ME-CFS	-0.1666	1	1	Higher in right group					neither_q_sig
d__Bacteria;p__Bacillota_A_368345;c__Clostridia_258483;o__Lachnospirales;f__Lachnospiraceae;g__Lientehia;s__Lientehia sp902363445	Lientehia sp902363445	control vs ME-CFS	-0.279513	1	1	Higher in right group					neither_q_sig
d__Bacteria;p__Bacillota_A_368345;c__Clostridia_258483;o__Lachnospirales;f__Lachnospiraceae;g__Mediterraneibacter_A_155507;s__Mediterraneibacter_A_155507 torques	Mediterraneibacter_A_155507 torques	control vs ME-CFS	0.215168	1	1	Higher in left group					neither_q_sig
d__Bacteria;p__Bacillota_A_368345;c__Clostridia_258483;o__Lachnospirales;f__Lachnospiraceae;g__Mediterraneibacter_A_155590;s__Mediterraneibacter_A_155590 butyricigenes	Mediterraneibacter_A_155590 butyricigenes	control vs ME-CFS	-0.171171	1	1	Higher in right group					neither_q_sig
d__Bacteria;p__Bacillota_A_368345;c__Clostridia_258483;o__Lachnospirales;f__Lachnospiraceae;g__Muricoprocola;s__Muricoprocola aceti	Muricoprocola aceti	control vs ME-CFS	0.160654	1	1	Higher in left group					neither_q_sig
d__Bacteria;p__Bacillota_A_368345;c__Clostridia_258483;o__Lachnospirales;f__Lachnospiraceae;g__Roseburia_A_166204;s__Roseburia_A_166204 hominis	Roseburia_A_166204 hominis	control vs ME-CFS	-0.712507	1	1	Higher in right group					neither_q_sig
d__Bacteria;p__Bacillota_A_368345;c__Clostridia_258483;o__Lachnospirales;f__Lachnospiraceae;g__Scatomonas;s__	Scatomonas	control vs ME-CFS	-0.344107	1	1	Higher in right group					neither_q_sig
d__Bacteria;p__Bacillota_A_368345;c__Clostridia_258483;o__Lachnospirales;f__Lachnospiraceae;g__Scatomonas;s__Scatomonas hejianensis	Scatomonas hejianensis	control vs ME-CFS	0.240745	1	1	Higher in left group					neither_q_sig
d__Bacteria;p__Bacillota_A_368345;c__Clostridia_258483;o__Lachnospirales;f__Lachnospiraceae;g__Schaedlerella;s__Schaedlerella glycyrrhizinilytica_A	Schaedlerella glycyrrhizinilytica_A	control vs ME-CFS	0.0510668	1	1	Higher in left group					neither_q_sig
d__Bacteria;p__Bacillota_A_368345;c__Clostridia_258483;o__Lachnospirales;f__Lachnospiraceae;g__Schaedlerella;s__Schaedlerella hominis	Schaedlerella hominis	control vs ME-CFS	0.527319	1	1	Higher in left group					neither_q_sig
d__Bacteria;p__Bacillota_A_368345;c__Clostridia_258483;o__Lachnospirales;f__Lachnospiraceae;g__Ventrisoma;s__Ventrisoma faecale	Ventrisoma faecale	control vs ME-CFS	-0.0923245	1	1	Higher in right group					neither_q_sig
d__Bacteria;p__Bacillota_A_368345;c__Clostridia_258483;o__Monoglobales;f__Monoglobaceae;g__;s__	Monoglobaceae	control vs ME-CFS	0.69928	1	1	Higher in left group					neither_q_sig
d__Bacteria;p__Bacillota_A_368345;c__Clostridia_258483;o__Oscillospirales;f__Acutalibacteraceae;g__Anaeromassilibacillus;s__Anaeromassilibacillus sp001305115	Anaeromassilibacillus sp001305115	control vs ME-CFS	-0.246143	1	1	Higher in right group					neither_q_sig
d__Bacteria;p__Bacillota_A_368345;c__Clostridia_258483;o__Oscillospirales;f__Acutalibacteraceae;g__CAG-488;s__CAG-488 sp002449395	CAG-488 sp002449395	control vs ME-CFS	-0.533328	1	1	Higher in right group					neither_q_sig
d__Bacteria;p__Bacillota_A_368345;c__Clostridia_258483;o__Oscillospirales;f__Acutalibacteraceae;g__Caproicibacterium;s__	Caproicibacterium	control vs ME-CFS	-0.0386127	1	1	Higher in right group					neither_q_sig
d__Bacteria;p__Bacillota_A_368345;c__Clostridia_258483;o__Oscillospirales;f__Acutalibacteraceae;g__Clostridium_A_51961;s__	Clostridium_A_51961	control vs ME-CFS	-0.518284	1	1	Higher in right group					neither_q_sig
d__Bacteria;p__Bacillota_A_368345;c__Clostridia_258483;o__Oscillospirales;f__Acutalibacteraceae;g__Hydrogeniiclostridium;s__	Hydrogeniiclostridium	control vs ME-CFS	-0.18659	1	1	Higher in right group					neither_q_sig
d__Bacteria;p__Bacillota_A_368345;c__Clostridia_258483;o__Oscillospirales;f__Acutalibacteraceae;g__RUG762;s__	RUG762	control vs ME-CFS	-0.660252	1	1	Higher in right group					neither_q_sig
d__Bacteria;p__Bacillota_A_368345;c__Clostridia_258483;o__Oscillospirales;f__Acutalibacteraceae;g__UBA5905;s__UBA5905 sp002437905	UBA5905 sp002437905	control vs ME-CFS	0.030558	1	1	Higher in left group					neither_q_sig
d__Bacteria;p__Bacillota_A_368345;c__Clostridia_258483;o__Oscillospirales;f__Acutalibacteraceae;g__UBA737;s__UBA737 sp900547445	UBA737 sp900547445	control vs ME-CFS	0.392199	1	1	Higher in left group					neither_q_sig
d__Bacteria;p__Bacillota_A_368345;c__Clostridia_258483;o__Oscillospirales;f__Butyricicoccaceae;g__Agathobaculum;s__Agathobaculum ammoniilyticum	Agathobaculum ammoniilyticum	control vs ME-CFS	0.0632435	1	1	Higher in left group					neither_q_sig
d__Bacteria;p__Bacillota_A_368345;c__Clostridia_258483;o__Oscillospirales;f__Butyricicoccaceae;g__Pseudobutyricicoccus;s__Pseudobutyricicoccus sp003477405	Pseudobutyricicoccus sp003477405	control vs ME-CFS	-0.411792	1	1	Higher in right group					neither_q_sig
d__Bacteria;p__Bacillota_A_368345;c__Clostridia_258483;o__Oscillospirales;f__CAG-272;g__Avispirillum;s__	Avispirillum	control vs ME-CFS	-0.219059	1	1	Higher in right group					neither_q_sig
d__Bacteria;p__Bacillota_A_368345;c__Clostridia_258483;o__Oscillospirales;f__CAG-272;g__Avispirillum;s__Avispirillum sp011957885	Avispirillum sp011957885	control vs ME-CFS	0.511134	1	1	Higher in left group					neither_q_sig
d__Bacteria;p__Bacillota_A_368345;c__Clostridia_258483;o__Oscillospirales;f__CAG-382;g__SFLA01;s__SFLA01 sp004553575	SFLA01 sp004553575	control vs ME-CFS	-0.368887	1	1	Higher in right group					neither_q_sig
d__Bacteria;p__Bacillota_A_368345;c__Clostridia_258483;o__Oscillospirales;f__Oscillospiraceae_88309;g__Intestinimonas;s__Intestinimonas butyriciproducens	Intestinimonas butyriciproducens	control vs ME-CFS	-0.090335	1	1	Higher in right group					neither_q_sig
d__Bacteria;p__Bacillota_A_368345;c__Clostridia_258483;o__Oscillospirales;f__Oscillospiraceae_88309;g__Lawsonibacter;s__Lawsonibacter faecis	Lawsonibacter faecis	control vs ME-CFS	-0.0369254	1	1	Higher in right group					neither_q_sig
d__Bacteria;p__Bacillota_A_368345;c__Clostridia_258483;o__Oscillospirales;f__Oscillospiraceae_88309;g__Lawsonibacter;s__Lawsonibacter sp000492175	Lawsonibacter sp000492175	control vs ME-CFS	-0.607862	1	1	Higher in right group					neither_q_sig
d__Bacteria;p__Bacillota_A_368345;c__Clostridia_258483;o__Oscillospirales;f__Oscillospiraceae_88309;g__Onthomonas;s__	Onthomonas	control vs ME-CFS	0.101152	1	1	Higher in left group					neither_q_sig
d__Bacteria;p__Bacillota_A_368345;c__Clostridia_258483;o__Oscillospirales;f__Oscillospiraceae_88309;g__Pseudoflavonifractor_A_81068;s__Pseudoflavonifractor capillosus	Pseudoflavonifractor capillosus	control vs ME-CFS	0.203887	1	1	Higher in left group					neither_q_sig
d__Bacteria;p__Bacillota_A_368345;c__Clostridia_258483;o__Oscillospirales;f__Oscillospiraceae_88309;g__WQUU01;s__WQUU01 sp009781925	WQUU01 sp009781925	control vs ME-CFS	-0.629771	1	1	Higher in right group					neither_q_sig
d__Bacteria;p__Bacillota_A_368345;c__Clostridia_258483;o__Oscillospirales;f__Oscillospiraceae_88309;g__WRMH01;s__	WRMH01	control vs ME-CFS	-0.408322	1	1	Higher in right group					neither_q_sig
d__Bacteria;p__Bacillota_A_368345;c__Clostridia_258483;o__Oscillospirales;f__Ruminococcaceae;g__;s__	Ruminococcaceae	control vs ME-CFS	0.230619	1	1	Higher in left group					neither_q_sig
d__Bacteria;p__Bacillota_A_368345;c__Clostridia_258483;o__Oscillospirales;f__Ruminococcaceae;g__Anaerofilum_74150;s__	Anaerofilum_74150	control vs ME-CFS	-0.202502	1	1	Higher in right group					neither_q_sig
d__Bacteria;p__Bacillota_A_368345;c__Clostridia_258483;o__Oscillospirales;f__Ruminococcaceae;g__Anaerotruncus;s__	Anaerotruncus	control vs ME-CFS	-0.165101	1	1	Higher in right group					neither_q_sig
d__Bacteria;p__Bacillota_A_368345;c__Clostridia_258483;o__Oscillospirales;f__Ruminococcaceae;g__Anaerotruncus;s__Anaerotruncus massiliensis_A	Anaerotruncus massiliensis_A	control vs ME-CFS	0.0218774	1	1	Higher in left group					neither_q_sig
d__Bacteria;p__Bacillota_A_368345;c__Clostridia_258483;o__Oscillospirales;f__Ruminococcaceae;g__Bittarella;s__Bittarella massiliensis	Bittarella massiliensis	control vs ME-CFS	-0.639675	1	1	Higher in right group					neither_q_sig
d__Bacteria;p__Bacillota_A_368345;c__Clostridia_258483;o__Oscillospirales;f__Ruminococcaceae;g__Merdimmobilis;s__	Merdimmobilis	control vs ME-CFS	-0.421336	1	1	Higher in right group					neither_q_sig
d__Bacteria;p__Bacillota_A_368345;c__Clostridia_258483;o__Oscillospirales;f__Ruminococcaceae;g__Merdimmobilis;s__Merdimmobilis hominis	Merdimmobilis hominis	control vs ME-CFS	-0.584104	1	1	Higher in right group					neither_q_sig
d__Bacteria;p__Bacillota_A_368345;c__Clostridia_258483;o__Oscillospirales;f__Ruminococcaceae;g__Metaruminococcus_A;s__Metaruminococcus_A gallistercoris	Metaruminococcus_A gallistercoris	control vs ME-CFS	0.131056	1	1	Higher in left group					neither_q_sig
d__Bacteria;p__Bacillota_A_368345;c__Clostridia_258483;o__Oscillospirales;f__Ruminococcaceae;g__Paludihabitans;s__Paludihabitans psychrotolerans	Paludihabitans psychrotolerans	control vs ME-CFS	-0.0274922	1	1	Higher in right group					neither_q_sig
d__Bacteria;p__Bacillota_A_368345;c__Clostridia_258483;o__Oscillospirales;f__Ruminococcaceae;g__Pygmaiobacter;s__	Pygmaiobacter	control vs ME-CFS	-0.158676	1	1	Higher in right group					neither_q_sig
d__Bacteria;p__Bacillota_A_368345;c__Clostridia_258483;o__Oscillospirales;f__Ruminococcaceae;g__Ruthenibacterium;s__	Ruthenibacterium	control vs ME-CFS	-0.0940954	1	1	Higher in right group					neither_q_sig
d__Bacteria;p__Bacillota_A_368345;c__Clostridia_258483;o__Oscillospirales;f__Ruminococcaceae;g__Soleaferrea;s__	Soleaferrea	control vs ME-CFS	0.160724	1	1	Higher in left group					neither_q_sig
d__Bacteria;p__Bacillota_A_368345;c__Clostridia_258483;o__Oscillospirales;f__UBA644;g__UBA644;s__UBA644 sp002299265	UBA644 sp002299265	control vs ME-CFS	0.0522302	1	1	Higher in left group					neither_q_sig
d__Bacteria;p__Bacillota_A_368345;c__Clostridia_258483;o__Peptostreptococcales;f__Anaerovoracaceae;g__Emergencia;s__Emergencia timonensis	Emergencia timonensis	control vs ME-CFS	-0.330877	1	1	Higher in right group					neither_q_sig
d__Bacteria;p__Bacillota_A_368345;c__Clostridia_258483;o__Peptostreptococcales;f__Anaerovoracaceae;g__Eubacterium_N_234271;s__	Eubacterium_N_234271	control vs ME-CFS	-0.256137	1	1	Higher in right group					neither_q_sig
d__Bacteria;p__Bacillota_A_368345;c__Clostridia_258483;o__Peptostreptococcales;f__Anaerovoracaceae;g__Lentihominibacter;s__	Lentihominibacter	control vs ME-CFS	0.19721	1	1	Higher in left group					neither_q_sig
d__Bacteria;p__Bacillota_A_368345;c__Clostridia_258483;o__Peptostreptococcales;f__Peptostreptococcaceae_256921;g__Intestinibacter;s__Intestinibacter bartlettii	Intestinibacter bartlettii	control vs ME-CFS	0.766316	1	1	Higher in left group					neither_q_sig
d__Bacteria;p__Bacillota_B_370539;c__Dehalobacteriia;o__Dehalobacteriales;f__Dehalobacteriaceae;g__;s__	Dehalobacteriaceae	control vs ME-CFS	0.254585	1	1	Higher in left group					neither_q_sig
d__Bacteria;p__Bacillota_B_370539;c__Peptococcia_369891;o__Peptococcales_369891;f__Peptococcaceae_369362;g__Peptococcus;s__Peptococcus niger	Peptococcus niger	control vs ME-CFS	-0.0472146	1	1	Higher in right group					neither_q_sig
d__Bacteria;p__Bacillota_C;c__Negativicutes;o__Veillonellales;f__Dialisteraceae;g__Allisonella;s__Allisonella histaminiformans	Allisonella histaminiformans	control vs ME-CFS	-0.290136	1	1	Higher in right group					neither_q_sig
d__Bacteria;p__Bacillota_G;c__DTU014;o__DTU014;f__DTU014;g__DTU014;s__	DTU014	control vs ME-CFS	-0.298451	1	1	Higher in right group					neither_q_sig
d__Bacteria;p__Bacillota_G;c__Limnochordia;o__DTU010;f__DTU012;g__DTU012;s__	DTU012	control vs ME-CFS	-0.298808	1	1	Higher in right group					neither_q_sig
d__Bacteria;p__Bacillota_I;c__Bacilli_A;o__Erysipelotrichales;f__Coprobacillaceae;g__Catenibacterium;s__	Catenibacterium	control vs ME-CFS	-0.0584831	1	1	Higher in right group					neither_q_sig
d__Bacteria;p__Bacillota_I;c__Bacilli_A;o__Lactobacillales;f__Aerococcaceae;g__Granulicatella;s__Granulicatella adiacens	Granulicatella adiacens	control vs ME-CFS	-0.344072	1	1	Higher in right group					neither_q_sig
d__Bacteria;p__Bacillota_I;c__Bacilli_A;o__Lactobacillales;f__Enterococcaceae;g__Enterococcus_B;s__Enterococcus_B lactis	Enterococcus_B lactis	control vs ME-CFS	-0.118306	1	1	Higher in right group					neither_q_sig
d__Bacteria;p__Bacillota_I;c__Bacilli_A;o__Lactobacillales;f__Enterococcaceae;g__Enterococcus_H_360604;s__Enterococcus_H_360604 faecalis	Enterococcus_H_360604 faecalis	control vs ME-CFS	0.00868197	1	1	Higher in left group					neither_q_sig
d__Bacteria;p__Bacillota_I;c__Bacilli_A;o__Lactobacillales;f__Lactobacillaceae;g__Latilactobacillus;s__Latilactobacillus sakei	Latilactobacillus sakei	control vs ME-CFS	-0.554652	1	1	Higher in right group					neither_q_sig
d__Bacteria;p__Bacillota_I;c__Bacilli_A;o__Lactobacillales;f__Streptococcaceae;g__Lactococcus_A_346120;s__	Lactococcus_A_346120	control vs ME-CFS	0.193206	1	1	Higher in left group					neither_q_sig
d__Bacteria;p__Bacillota_I;c__Bacilli_A;o__Lactobacillales;f__Streptococcaceae;g__Streptococcus;s__Streptococcus anginosus	Streptococcus anginosus	control vs ME-CFS	-0.684773	1	1	Higher in right group					neither_q_sig
d__Bacteria;p__Bacillota_I;c__Bacilli_A;o__Lactobacillales;f__Streptococcaceae;g__Streptococcus;s__Streptococcus ilei	Streptococcus ilei	control vs ME-CFS	0.423321	1	1	Higher in left group					neither_q_sig
d__Bacteria;p__Bacillota_I;c__Bacilli_A;o__Lactobacillales;f__Streptococcaceae;g__Streptococcus;s__Streptococcus parasanguinis	Streptococcus parasanguinis	control vs ME-CFS	0.124078	1	1	Higher in left group					neither_q_sig
d__Bacteria;p__Bacillota_I;c__Bacilli_A;o__Lactobacillales;f__Streptococcaceae;g__Streptococcus;s__Streptococcus vestibularis	Streptococcus vestibularis	control vs ME-CFS	-0.510722	1	1	Higher in right group					neither_q_sig
d__Bacteria;p__Bacillota_I;c__Bacilli_A;o__MOL361;f__Turicibacteraceae;g__Turicibacter;s__Turicibacter bilis	Turicibacter bilis	control vs ME-CFS	-0.456204	1	1	Higher in right group					neither_q_sig
d__Bacteria;p__Bacillota_I;c__Bacilli_A;o__MOL361;f__Turicibacteraceae;g__Turicibacter;s__Turicibacter sanguinis	Turicibacter sanguinis	control vs ME-CFS	-0.537168	1	1	Higher in right group					neither_q_sig
d__Bacteria;p__Bacillota_I;c__Bacilli_A;o__RF39;f__UBA660;g__;s__	UBA660	control vs ME-CFS	-0.602968	1	1	Higher in right group					neither_q_sig
d__Bacteria;p__Bacteroidota;c__Bacteroidia;o__Bacteroidales;f__Bacteroidaceae;g__Alloprevotella;s__Alloprevotella timonensis	Alloprevotella timonensis	control vs ME-CFS	-0.310527	1	1	Higher in right group					neither_q_sig
d__Bacteria;p__Bacteroidota;c__Bacteroidia;o__Bacteroidales;f__Bacteroidaceae;g__Bacteroides_H_857956;s__Bacteroides_H_857956 intestinalis	Bacteroides_H_857956 intestinalis	control vs ME-CFS	-0.196801	1	1	Higher in right group					neither_q_sig
d__Bacteria;p__Bacteroidota;c__Bacteroidia;o__Bacteroidales;f__Bacteroidaceae;g__Bacteroides_H_857956;s__Bacteroides_H_857956 nordii	Bacteroides_H_857956 nordii	control vs ME-CFS	0.415991	1	1	Higher in left group					neither_q_sig
d__Bacteria;p__Bacteroidota;c__Bacteroidia;o__Bacteroidales;f__Bacteroidaceae;g__Prevotella;s__Prevotella stercorea	Prevotella stercorea	control vs ME-CFS	-0.688569	1	1	Higher in right group					neither_q_sig
d__Bacteria;p__Bacteroidota;c__Bacteroidia;o__Bacteroidales;f__Coprobacteraceae;g__Coprobacter;s__Coprobacter secundus	Coprobacter secundus	control vs ME-CFS	-0.0862048	1	1	Higher in right group					neither_q_sig
d__Bacteria;p__Bacteroidota;c__Bacteroidia;o__Bacteroidales;f__Marinifilaceae;g__Butyricimonas;s__Butyricimonas faecalis	Butyricimonas faecalis	control vs ME-CFS	0.11636	1	1	Higher in left group					neither_q_sig
d__Bacteria;p__Bacteroidota;c__Bacteroidia;o__Bacteroidales;f__Marinifilaceae;g__Butyricimonas;s__Butyricimonas faecihominis	Butyricimonas faecihominis	control vs ME-CFS	-0.333196	1	1	Higher in right group					neither_q_sig
d__Bacteria;p__Bacteroidota;c__Bacteroidia;o__Bacteroidales;f__Marinifilaceae;g__Butyricimonas;s__Butyricimonas paravirosa	Butyricimonas paravirosa	control vs ME-CFS	-0.403282	1	1	Higher in right group					neither_q_sig
d__Bacteria;p__Bacteroidota;c__Bacteroidia;o__Bacteroidales;f__Marinifilaceae;g__Butyricimonas;s__Butyricimonas virosa	Butyricimonas virosa	control vs ME-CFS	-0.0325345	1	1	Higher in right group					neither_q_sig
d__Bacteria;p__Bacteroidota;c__Bacteroidia;o__Bacteroidales;f__Muribaculaceae;g__Duncaniella;s__	Duncaniella	control vs ME-CFS	0.870528	1	1	Higher in left group					neither_q_sig
d__Bacteria;p__Bacteroidota;c__Bacteroidia;o__Bacteroidales;f__Rikenellaceae;g__Alistipes_A_871400;s__Alistipes_A_871400 timonensis	Alistipes_A_871400 timonensis	control vs ME-CFS	0.60832	1	1	Higher in left group					neither_q_sig
d__Bacteria;p__Desulfobacterota_G_459543;c__Desulfovibrionia;o__Desulfovibrionales;f__Desulfovibrionaceae;g__Bilophila;s__Bilophila wadsworthia	Bilophila wadsworthia	control vs ME-CFS	-0.317153	1	1	Higher in right group					neither_q_sig
d__Bacteria;p__Desulfobacterota_G_459543;c__Desulfovibrionia;o__Desulfovibrionales;f__Desulfovibrionaceae;g__Mailhella;s__Mailhella massiliensis	Mailhella massiliensis	control vs ME-CFS	-0.412066	1	1	Higher in right group					neither_q_sig
d__Bacteria;p__Pseudomonadota;c__Alphaproteobacteria;o__RF32;f__CAG-239;g__CAG-267;s__CAG-267 sp001917135	CAG-267 sp001917135	control vs ME-CFS	0.381454	1	1	Higher in left group					neither_q_sig
d__Bacteria;p__Pseudomonadota;c__Alphaproteobacteria;o__RF32;f__CAG-239;g__CAJLXD01;s__	CAJLXD01	control vs ME-CFS	0.164146	1	1	Higher in left group					neither_q_sig
d__Bacteria;p__Pseudomonadota;c__Gammaproteobacteria;o__Enterobacterales_737866;f__Enterobacteriaceae_A_725029;g__Escherichia;s__Escherichia ruysiae	Escherichia ruysiae	control vs ME-CFS	0.324915	1	1	Higher in left group					neither_q_sig
d__Bacteria;p__Pseudomonadota;c__Gammaproteobacteria;o__Enterobacterales_737866;f__Enterobacteriaceae_A_725029;g__Escherichia;s__Shigella boydii	Shigella boydii	control vs ME-CFS	-0.850403	1	1	Higher in right group					neither_q_sig
d__Bacteria;p__Verrucomicrobiota;c__Kiritimatiellia;o__RFP12;f__UBA1067;g__Spyradenecus;s__Spyradenecus sp004555175	Spyradenecus sp004555175	control vs ME-CFS	0.153471	1	1	Higher in left group					neither_q_sig
d__Bacteria;p__Verrucomicrobiota;c__Lentisphaeria;o__Victivallales;f__Victivallaceae;g__Victivallis;s__Victivallis lenta	Victivallis lenta	control vs ME-CFS	-0.544769	1	1	Higher in right group					neither_q_sig
d__Bacteria;p__Bacillota_A_368345;c__Clostridia_258483;o__Lachnospirales;f__Lachnospiraceae;g__Clostridium_AP_143938;s__Clostridium_AP_143938 scindens	Clostridium_AP_143938 scindens	control vs ME-CFS									neither_q_sig
d__Bacteria;p__Bacillota_A_368345;c__Clostridia_258483;o__Lachnospirales;f__Lachnospiraceae;g__Faecalimonas;s__	Faecalimonas	control vs ME-CFS									neither_q_sig
d__Bacteria;p__Bacillota_A_368345;c__Clostridia_258483;o__Lachnospirales;f__Lachnospiraceae;g__Blautia_A_141893;s__Blautia_A_141893 faecicola	Blautia_A_141893 faecicola	control vs ME-CFS									neither_q_sig
d__Bacteria;p__Bacteroidota;c__Bacteroidia;o__Bacteroidales;f__Bacteroidaceae;g__Bacteroides_H_857956;s__Bacteroides_H_857956 zhangwenhongii	Bacteroides_H_857956 zhangwenhongii	control vs ME-CFS									neither_q_sig
d__Bacteria;p__Bacillota_A_368345;c__Clostridia_258483;o__Lachnospirales;f__Lachnospiraceae;g__Alitiscatomonas;s__	Alitiscatomonas	control vs ME-CFS									neither_q_sig
d__Bacteria;p__Bacillota_A_368345;c__Clostridia_258483;o__Lachnospirales;f__Lachnospiraceae;g__Blautia_A_141780;s__Blautia_A_141780 argi	Blautia_A_141780 argi	control vs ME-CFS									neither_q_sig
d__Bacteria;p__Pseudomonadota;c__Gammaproteobacteria;o__Burkholderiales;f__Burkholderiaceae_A_595427;g__Duodenibacillus;s__Duodenibacillus intestinigallinarum	Duodenibacillus intestinigallinarum	control vs ME-CFS									neither_q_sig
d__Bacteria;p__Bacillota_A_368345;c__Clostridia_258483;o__Peptostreptococcales;f__Peptostreptococcaceae_256921;g__Terrisporobacter;s__	Terrisporobacter	control vs post-covid	2.03902	1.1333e-05	0.000103964	Higher in left group					ancombc_only_q_sig
d__Bacteria;p__Bacillota_A_368345;c__Clostridia_258483;o__Lachnospirales;f__Lachnospiraceae;g__Hominisplanchenecus_A;s__Hominisplanchenecus_A faecis	Hominisplanchenecus_A faecis	control vs post-covid	1.67532	0.000113713	0.00104315	Higher in left group	1.48422	0.000372396	0.0633074	Higher in left group	ancombc_only_q_sig
d__Bacteria;p__Actinomycetota;c__Coriobacteriia;o__Coriobacteriales;f__Coriobacteriaceae;g__Collinsella;s__Collinsella sp000434535	Collinsella sp000434535	control vs post-covid	1.68877	0.000280077	0.0025693	Higher in left group	1.54921	0.0310894	0.323584	Higher in left group	ancombc_only_q_sig
d__Bacteria;p__Pseudomonadota;c__Gammaproteobacteria;o__Enterobacterales_737866;f__Pasteurellaceae;g__Haemophilus_D_735815;s__	Haemophilus_D_735815	control vs post-covid	-1.90077	0.000336384	0.00308583	Higher in right group					ancombc_only_q_sig
d__Bacteria;p__Bacillota_A_368345;c__Clostridia_258483;o__Lachnospirales;f__Lachnospiraceae;g__Merdimonas;s__	Merdimonas	control vs post-covid	-1.90259	0.000437881	0.00357904	Higher in right group					ancombc_only_q_sig
d__Bacteria;p__Bacillota_A_368345;c__Clostridia_258483;o__Oscillospirales;f__UBA929;g__WRAI01;s__WRAI01 sp009780275	WRAI01 sp009780275	control vs post-covid	1.79871	0.000611946	0.00500177	Higher in left group					ancombc_only_q_sig
d__Bacteria;p__Bacillota_A_368345;c__Clostridia_258483;o__Lachnospirales;f__Lachnospiraceae;g__Limivivens;s__	Limivivens	control vs post-covid	1.36763	0.000917213	0.00841411	Higher in left group					ancombc_only_q_sig
d__Bacteria;p__Bacillota_I;c__Bacilli_A;o__Lactobacillales;f__Enterococcaceae;g__Enterococcus_B;s__Enterococcus_B ratti	Enterococcus_B ratti	control vs post-covid	1.59677	0.000980126	0.00899124	Higher in left group					ancombc_only_q_sig
d__Bacteria;p__Bacteroidota;c__Bacteroidia;o__Bacteroidales;f__Tannerellaceae;g__Parabacteroides_B_862066;s__Parabacteroides_B_862066 johnsonii	Parabacteroides_B_862066 johnsonii	control vs post-covid	-1.50426	0.0012563	0.0102684	Higher in right group					ancombc_only_q_sig
d__Bacteria;p__Bacillota_A_368345;c__Clostridia_258483;o__Christensenellales;f__CAG-138;g__SFEL01;s__	SFEL01	control vs post-covid	1.66976	0.00137486	0.0112375	Higher in left group					ancombc_only_q_sig
d__Bacteria;p__Pseudomonadota;c__Gammaproteobacteria;o__Burkholderiales;f__Burkholderiaceae_A_595427;g__Sutterella;s__Sutterella wadsworthensis_A_565869	Sutterella wadsworthensis_A_565869	control vs post-covid	-1.49692	0.00148785	0.012161	Higher in right group	-1.65655	0.150713	0.522882	Higher in right group	ancombc_only_q_sig
d__Bacteria;p__Bacillota_A_368345;c__Clostridia_258483;o__Lachnospirales;f__Lachnospiraceae;g__;s__	Lachnospiraceae	control vs post-covid	1.3837	0.00136846	0.0125537	Higher in left group	1.19118	0.00026406	0.0633074	Higher in left group	ancombc_only_q_sig
d__Bacteria;p__Bacillota_I;c__Bacilli_A;o__Erysipelotrichales;f__Erysipelotrichaceae;g__Holdemanella;s__Holdemanella biformis	Holdemanella biformis	control vs post-covid	1.5124	0.0022222	0.0203855	Higher in left group					ancombc_only_q_sig
d__Bacteria;p__Bacillota_A_368345;c__Clostridia_258483;o__Peptostreptococcales;f__Peptostreptococcaceae_256921;g__Intestinibacter;s__	Intestinibacter	control vs post-covid	1.32509	0.00246433	0.0226067	Higher in left group					ancombc_only_q_sig
d__Bacteria;p__Bacillota_A_368345;c__Clostridia_258483;o__Christensenellales;f__Pumilibacteraceae;g__;s__	Pumilibacteraceae	control vs post-covid	1.4422	0.00282096	0.0230572	Higher in left group					ancombc_only_q_sig
d__Bacteria;p__Bacillota_I;c__Bacilli_A;o__Lactobacillales;f__Lactobacillaceae;g__Lactobacillus;s__Lactobacillus delbrueckii	Lactobacillus delbrueckii	control vs post-covid	1.35537	0.00292819	0.0239337	Higher in left group					ancombc_only_q_sig
d__Bacteria;p__Bacillota_A_368345;c__Clostridia_258483;o__Oscillospirales;f__Ruminococcaceae;g__Massilioclostridium;s__	Massilioclostridium	control vs post-covid	-1.56678	0.0030811	0.0251835	Higher in right group					ancombc_only_q_sig
d__Bacteria;p__Bacillota_A_368345;c__Clostridia_258483;o__Oscillospirales;f__Butyricicoccaceae;g__;s__	Butyricicoccaceae	control vs post-covid	1.47472	0.00313758	0.0256451	Higher in left group					ancombc_only_q_sig
d__Bacteria;p__Bacillota_A_368345;c__Clostridia_258483;o__Lachnospirales;f__Lachnospiraceae;g__Blautia_A_141781;s__Blautia_A_141781 faecis	Blautia_A_141781 faecis	control vs post-covid	1.1333	0.00300784	0.0275926	Higher in left group	0.935985	0.00135626	0.138338	Higher in left group	ancombc_only_q_sig
d__Bacteria;p__Bacteroidota;c__Bacteroidia;o__Bacteroidales;f__Muribaculaceae;g__JAGBWK01;s__	JAGBWK01	control vs post-covid	1.52926	0.00333145	0.0305612	Higher in left group					ancombc_only_q_sig
d__Bacteria;p__Bacillota_A_368345;c__Clostridia_258483;o__Lachnospirales;f__Lachnospiraceae;g__Blautia_A_141781;s__Blautia_A_141781 fusiformis	Blautia_A_141781 fusiformis	control vs post-covid	1.14626	0.00347068	0.0318385	Higher in left group	0.957193	0.00312922	0.177322	Higher in left group	ancombc_only_q_sig
d__Bacteria;p__Bacillota_C;c__Negativicutes;o__Veillonellales;f__Veillonellaceae;g__Veillonella_A;s__	Veillonella_A	control vs post-covid	-1.27126	0.00437458	0.0357559	Higher in right group	-1.33514	0.255169	0.63481	Higher in right group	ancombc_only_q_sig
d__Bacteria;p__Bacillota_A_368345;c__Clostridia_258483;o__Lachnospirales;f__Lachnospiraceae;g__Blautia_A_141781;s__	Blautia_A_141781	control vs post-covid	1.14622	0.00452572	0.041517	Higher in left group	0.878164	0.0122133	0.259533	Higher in left group	ancombc_only_q_sig
d__Bacteria;p__Bacillota_A_368345;c__Clostridia_258483;o__Lachnospirales;f__Lachnospiraceae;g__Agathobacter_164117;s__Agathobacter rectalis	Agathobacter rectalis	control vs post-covid	1.14129	0.00457409	0.0419606	Higher in left group	0.909354	0.0203029	0.293054	Higher in left group	ancombc_only_q_sig
d__Bacteria;p__Bacillota_A_368345;c__Clostridia_258483;o__Lachnospirales;f__Lachnospiraceae;g__Roseburia_D;s__Roseburia_D yibonii	Roseburia_D yibonii	control vs post-covid	1.38054	0.00535033	0.0437312	Higher in left group					ancombc_only_q_sig
d__Bacteria;p__Bacillota_A_368345;c__Clostridia_258483;o__Oscillospirales;f__Oscillospiraceae_88309;g__Vescimonas;s__Vescimonas fastidiosa	Vescimonas fastidiosa	control vs post-covid	-1.34566	0.00481731	0.0441919	Higher in right group	-1.49378	0.0030836	0.177322	Higher in right group	ancombc_only_q_sig
d__Bacteria;p__Bacillota_I;c__Bacilli_A;o__Lactobacillales;f__Enterococcaceae;g__Enterococcus_B;s__Enterococcus_B durans	Enterococcus_B durans	control vs post-covid	1.44274	0.00499741	0.045844	Higher in left group					ancombc_only_q_sig
d__Bacteria;p__Bacillota_A_368345;c__Clostridia_258483;o__Oscillospirales;f__Butyricicoccaceae;g__Agathobaculum;s__	Agathobaculum	control vs post-covid	1.32034	0.00566541	0.0463065	Higher in left group					ancombc_only_q_sig
d__Bacteria;p__Actinomycetota;c__Coriobacteriia;o__Coriobacteriales;f__Eggerthellaceae;g__Gordonibacter;s__Gordonibacter pamelaeae	Gordonibacter pamelaeae	control vs post-covid	1.22367	0.00533686	0.0489579	Higher in left group					ancombc_only_q_sig
d__Bacteria;p__Actinomycetota;c__Coriobacteriia;o__Coriobacteriales;f__Eggerthellaceae;g__Senegalimassilia;s__Senegalimassilia faecalis	Senegalimassilia faecalis	control vs post-covid	1.16764	0.00541549	0.0496793	Higher in left group	1.07331	0.0624791	0.400534	Higher in left group	ancombc_only_q_sig
d__Bacteria;p__Bacillota_A_368345;c__Clostridia_258483;o__Oscillospirales;f__Oscillospiraceae_88309;g__Faecousia;s__Faecousia sp000434635	Faecousia sp000434635	control vs post-covid	-1.31337	0.00558269	0.0512131	Higher in right group	-1.49981	0.00126926	0.138338	Higher in right group	neither_q_sig
d__Bacteria;p__Bacillota_A_368345;c__Clostridia_258483;o__Lachnospirales;f__Lachnospiraceae;g__Roseburia_C;s__Roseburia_C amylophila	Roseburia_C amylophila	control vs post-covid	1.21624	0.00621058	0.056973	Higher in left group	1.05912	0.167425	0.542228	Higher in left group	neither_q_sig
d__Bacteria;p__Bacillota_A_368345;c__Clostridia_258483;o__Oscillospirales;f__Acutalibacteraceae;g__Clostridium_A_51961;s__Clostridium_A_51961 leptum	Clostridium_A_51961 leptum	control vs post-covid	-1.09859	0.00803794	0.0656985	Higher in right group					neither_q_sig
d__Bacteria;p__Bacillota_A_368345;c__Clostridia_258483;o__Lachnospirales;f__Lachnospiraceae;g__Blautia_A_141781;s__Blautia_A_141781 obeum	Blautia_A_141781 obeum	control vs post-covid	1.0564	0.0078726	0.0722197	Higher in left group	0.897897	0.00552005	0.208172	Higher in left group	neither_q_sig
d__Bacteria;p__Pseudomonadota;c__Gammaproteobacteria;o__Burkholderiales;f__Burkholderiaceae_A_595427;g__Mesosutterella;s__	Mesosutterella	control vs post-covid	-1.27799	0.00914682	0.0747621	Higher in right group					neither_q_sig
d__Bacteria;p__Verrucomicrobiota;c__Verrucomicrobiae;o__Verrucomicrobiales;f__Akkermansiaceae;g__Akkermansia;s__Akkermansia muciniphila_D_776786	Akkermansia muciniphila_D_776786	control vs post-covid	-1.12057	0.0100944	0.0825069	Higher in right group	-1.35468	0.0581023	0.395096	Higher in right group	neither_q_sig
d__Bacteria;p__Bacillota_A_368345;c__Clostridia_258483;o__Peptostreptococcales;f__Anaerovoracaceae;g__Hominibacterium;s__Hominibacterium faecale	Hominibacterium faecale	control vs post-covid	1.03432	0.00903507	0.0828837	Higher in left group					neither_q_sig
d__Bacteria;p__Bacillota_A_368345;c__Clostridia_258483;o__Lachnospirales;f__Lachnospiraceae;g__Blautia_A_141781;s__Blautia_A_141781 luti	Blautia_A_141781 luti	control vs post-covid	1.10495	0.00941302	0.0863509	Higher in left group	0.908359	0.019994	0.293054	Higher in left group	neither_q_sig
d__Bacteria;p__Bacillota_A_368345;c__Clostridia_258483;o__Oscillospirales;f__Ruminococcaceae;g__Neobittarella;s__Neobittarella massiliensis	Neobittarella massiliensis	control vs post-covid	1.131	0.0110228	0.0900956	Higher in left group					neither_q_sig
d__Bacteria;p__Pseudomonadota;c__Gammaproteobacteria;o__Burkholderiales;f__Burkholderiaceae_A_595427;g__Duodenibacillus;s__Duodenibacillus massiliensis	Duodenibacillus massiliensis	control vs post-covid	-1.32004	0.00982164	0.0900994	Higher in right group					neither_q_sig
d__Bacteria;p__Bacillota_A_368345;c__Clostridia_258483;o__Lachnospirales;f__Lachnospiraceae;g__Dorea_A;s__Dorea_A longicatena	Dorea_A longicatena	control vs post-covid	1.03063	0.00999477	0.0916876	Higher in left group	0.839972	0.00633886	0.215521	Higher in left group	neither_q_sig
d__Bacteria;p__Bacillota_C;c__Negativicutes;o__Acidaminococcales;f__Acidaminococcaceae;g__Acidaminococcus;s__Acidaminococcus intestini	Acidaminococcus intestini	control vs post-covid	-1.18853	0.010068	0.0923596	Higher in right group	-1.33392	0.356386	0.722075	Higher in right group	neither_q_sig
d__Bacteria;p__Bacteroidota;c__Bacteroidia;o__Bacteroidales;f__Bacteroidaceae;g__Phocaeicola_A;s__Phocaeicola_A vulgatus	Phocaeicola_A vulgatus	control vs post-covid	-1.05159	0.010529	0.0965888	Higher in right group	-1.21106	0.00697189	0.222229	Higher in right group	neither_q_sig
d__Bacteria;p__Bacillota_A_368345;c__Clostridia_258483;o__Lachnospirales;f__Lachnospiraceae;g__Jutongia;s__	Jutongia	control vs post-covid	-1.14049	0.0135111	0.110434	Higher in right group	-1.31418	0.191717	0.5493	Higher in right group	neither_q_sig
d__Bacteria;p__Bacillota_A_368345;c__Clostridia_258483;o__TANB77;f__CAG-508;g__CAG-273;s__CAG-273 sp003507395	CAG-273 sp003507395	control vs post-covid	1.22759	0.0122118	0.112025	Higher in left group	1.09337	0.282746	0.664518	Higher in left group	neither_q_sig
d__Bacteria;p__Bacillota_A_368345;c__Clostridia_258483;o__Oscillospirales;f__CAG-382;g__SFLA01;s__	SFLA01	control vs post-covid	-1.02446	0.014731	0.120405	Higher in right group					neither_q_sig
d__Bacteria;p__Bacillota_A_368345;c__Clostridia_258483;o__Oscillospirales;f__QAKW01;g__;s__	QAKW01	control vs post-covid	-1.1105	0.0132709	0.121741	Higher in right group					neither_q_sig
d__Bacteria;p__Bacillota_A_368345;c__Clostridia_258483;o__Oscillospirales;f__Ruminococcaceae;g__Anaerotruncus;s__Anaerotruncus colihominis	Anaerotruncus colihominis	control vs post-covid	-1.01191	0.016601	0.135689	Higher in right group					neither_q_sig
d__Bacteria;p__Bacillota_A_368345;c__Clostridia_258483;o__Oscillospirales;f__Ruminococcaceae;g__Fimivivens;s__Fimivivens sp900113995	Fimivivens sp900113995	control vs post-covid	-1.03121	0.0177298	0.162645	Higher in right group					neither_q_sig
d__Bacteria;p__Bacillota_A_368345;c__Clostridia_258483;o__Lachnospirales;f__Lachnospiraceae;g__Blautia_A_141781;s__Blautia_A_141781 wexlerae	Blautia_A_141781 wexlerae	control vs post-covid	0.930483	0.0194431	0.178362	Higher in left group	0.73199	0.0393742	0.351485	Higher in left group	neither_q_sig
d__Bacteria;p__Bacillota_A_368345;c__Clostridia_258483;o__Clostridiales;f__Clostridiaceae_222000;g__Clostridium_T;s__	Clostridium_T	control vs post-covid	0.999992	0.0238993	0.195342	Higher in left group	0.772595	0.202897	0.559337	Higher in left group	neither_q_sig
d__Bacteria;p__Bacillota_A_368345;c__Clostridia_258483;o__Oscillospirales;f__Oscillospiraceae_88309;g__;s__	Oscillospiraceae_88309	control vs post-covid	-0.881929	0.0216337	0.198458	Higher in right group	-0.999218	0.00788648	0.236594	Higher in right group	neither_q_sig
d__Bacteria;p__Bacillota_I;c__Bacilli_A;o__RF39;f__UBA660;g__CAG-302;s__	CAG-302	control vs post-covid	-1.03911	0.0221048	0.202779	Higher in right group					neither_q_sig
d__Bacteria;p__Bacillota_A_368345;c__Clostridia_258483;o__Lachnospirales;f__Lachnospiraceae;g__Eubacterium_F;s__Eubacterium_F sp000687695	Eubacterium_F sp000687695	control vs post-covid	-0.94501	0.0251616	0.20566	Higher in right group	-1.08748	0.116875	0.502742	Higher in right group	neither_q_sig
d__Bacteria;p__Bacillota_A_368345;c__Clostridia_258483;o__Lachnospirales;f__Lachnospiraceae;g__Lachnoclostridium_B;s__Lachnoclostridium_B ammoniilytica	Lachnoclostridium_B ammoniilytica	control vs post-covid	0.874857	0.0224695	0.206125	Higher in left group	0.735376	0.0388298	0.351485	Higher in left group	neither_q_sig
d__Bacteria;p__Actinomycetota;c__Actinomycetes;o__Actinomycetales;f__Bifidobacteriaceae;g__Bifidobacterium_388775;s__	Bifidobacterium_388775	control vs post-covid	-1.01625	0.0260671	0.213061	Higher in right group					neither_q_sig
d__Bacteria;p__Bacillota_A_368345;c__Clostridia_258483;o__Lachnospirales;f__Lachnospiraceae;g__Anaerobutyricum;s__	Anaerobutyricum	control vs post-covid	0.851085	0.0238617	0.218897	Higher in left group					neither_q_sig
d__Bacteria;p__Bacillota_A_368345;c__Clostridia_258483;o__Christensenellales;f__Christensenellaceae;g__Christensenella;s__	Christensenella	control vs post-covid	1.01383	0.0282485	0.230891	Higher in left group					neither_q_sig
d__Bacteria;p__Bacillota_A_368345;c__Clostridia_258483;o__Lachnospirales;f__Lachnospiraceae;g__Coprococcus_A_187866;s__Coprococcus_A_187866 catus_A	Coprococcus_A_187866 catus_A	control vs post-covid	0.877606	0.0251919	0.231099	Higher in left group	0.698592	0.0112343	0.249108	Higher in left group	neither_q_sig
d__Bacteria;p__Bacillota_A_368345;c__Clostridia_258483;o__Christensenellales;f__CAG-314;g__CAG-314;s__CAG-314 sp900551395	CAG-314 sp900551395	control vs post-covid	-0.983864	0.0277633	0.254688	Higher in right group					neither_q_sig
d__Bacteria;p__Bacillota_A_368345;c__Clostridia_258483;o__Lachnospirales;f__Lachnospiraceae;g__Lachnospira;s__Lachnospira pectinoschiza_B	Lachnospira pectinoschiza_B	control vs post-covid	-0.940838	0.0314114	0.256743	Higher in right group					neither_q_sig
d__Bacteria;p__Bacillota_A_368345;c__Clostridia_258483;o__Lachnospirales;f__Lachnospiraceae;g__Bariatricus;s__	Bariatricus	control vs post-covid	0.815526	0.0297908	0.273287	Higher in left group	0.612887	0.0301219	0.323584	Higher in left group	neither_q_sig
d__Bacteria;p__Bacillota_A_368345;c__Clostridia_258483;o__Lachnospirales;f__Lachnospiraceae;g__Sellimonas;s__Sellimonas intestinalis	Sellimonas intestinalis	control vs post-covid	-0.919655	0.0357159	0.291926	Higher in right group					neither_q_sig
d__Bacteria;p__Bacillota_A_368345;c__Clostridia_258483;o__Oscillospirales;f__Oscillospiraceae_88309;g__Dysosmobacter;s__Dysosmobacter welbionis	Dysosmobacter welbionis	control vs post-covid	-0.875792	0.0357595	0.292282	Higher in right group	-1.02795	0.00431782	0.20019	Higher in right group	neither_q_sig
d__Bacteria;p__Bacillota_A_368345;c__Clostridia_258483;o__Oscillospirales;f__Oscillospiraceae_88309;g__Lawsonibacter;s__	Lawsonibacter	control vs post-covid	-0.77975	0.0329522	0.302289	Higher in right group	-0.884653	0.00919958	0.249108	Higher in right group	neither_q_sig
d__Bacteria;p__Bacillota_A_368345;c__Clostridia_258483;o__Christensenellales;f__CAG-138;g__PeH17;s__PeH17 sp000435055	PeH17 sp000435055	control vs post-covid	-0.92746	0.0329755	0.302502	Higher in right group	-1.09563	0.277213	0.663749	Higher in right group	neither_q_sig
d__Bacteria;p__Bacillota_C;c__Negativicutes;o__Veillonellales;f__Veillonellaceae;g__Veillonella_A;s__Veillonella_A atypica	Veillonella_A atypica	control vs post-covid	-0.92047	0.037645	0.307693	Higher in right group					neither_q_sig
d__Bacteria;p__Bacillota_A_368345;c__Clostridia_258483;o__Oscillospirales;f__Oscillospiraceae_88309;g__Intestinimonas;s__Intestinimonas massiliensis	Intestinimonas massiliensis	control vs post-covid	-0.854745	0.0372429	0.316939	Higher in right group					neither_q_sig
d__Bacteria;p__Bacillota_A_368345;c__Clostridia_258483;o__Lachnospirales;f__Lachnospiraceae;g__Dorea_A;s__Dorea_A formicigenerans	Dorea_A formicigenerans	control vs post-covid	0.792712	0.0352557	0.32342	Higher in left group	0.613807	0.0448783	0.376901	Higher in left group	neither_q_sig
d__Bacteria;p__Bacteroidota;c__Bacteroidia;o__Bacteroidales;f__Bacteroidaceae;g__Bacteroides_H_857956;s__Bacteroides_H_857956 salyersiae	Bacteroides_H_857956 salyersiae	control vs post-covid	-0.832086	0.0436818	0.357036	Higher in right group	-0.952858	0.157615	0.532869	Higher in right group	neither_q_sig
d__Bacteria;p__Bacillota_A_368345;c__Clostridia_258483;o__Lachnospirales;f__Lachnospiraceae;g__Brotaphodocola;s__Brotaphodocola sp003611875	Brotaphodocola sp003611875	control vs post-covid	-0.840078	0.0495789	0.405236	Higher in right group					neither_q_sig
d__Bacteria;p__Bacillota_A_368345;c__Clostridia_258483;o__Lachnospirales;f__Lachnospiraceae;g__Blautia_A_141780;s__Blautia_A_141780 celeris	Blautia_A_141780 celeris	control vs post-covid	0.863663	0.0527085	0.430815	Higher in left group					neither_q_sig
d__Bacteria;p__Bacteroidota;c__Bacteroidia;o__Bacteroidales;f__Bacteroidaceae;g__Bacteroides_H_857956;s__Bacteroides_H_857956 eggerthii	Bacteroides_H_857956 eggerthii	control vs post-covid	0.838809	0.061086	0.438204	Higher in left group	0.705856	0.397626	0.725318	Higher in left group	neither_q_sig
d__Bacteria;p__Bacillota_C;c__Negativicutes;o__Veillonellales;f__Dialisteraceae;g__Dialister_37762;s__Dialister hominis	Dialister hominis	control vs post-covid	0.818046	0.0566706	0.463201	Higher in left group	0.600342	0.17331	0.542228	Higher in left group	neither_q_sig
d__Bacteria;p__Bacillota_A_368345;c__Clostridia_258483;o__Lachnospirales;f__CAG-274;g__CAG-274;s__CAG-274 sp900545305	CAG-274 sp900545305	control vs post-covid	0.781328	0.0622075	0.508457	Higher in left group					neither_q_sig
d__Bacteria;p__Bacillota_A_368345;c__Clostridia_258483;o__Lachnospirales;f__Lachnospiraceae;g__Sellimonas;s__	Sellimonas	control vs post-covid	0.853442	0.0645532	0.527629	Higher in left group					neither_q_sig
d__Bacteria;p__Bacillota_A_368345;c__Clostridia_258483;o__Oscillospirales;f__Acutalibacteraceae;g__Ruminococcus_E;s__Ruminococcus_E sp003438075	Ruminococcus_E sp003438075	control vs post-covid	0.780679	0.0653167	0.533869	Higher in left group	0.625105	0.68675	0.860061	Higher in left group	neither_q_sig
d__Bacteria;p__Pseudomonadota;c__Gammaproteobacteria;o__Burkholderiales;f__Burkholderiaceae_A_595421;g__Oxalobacter;s__Oxalobacter paraformigenes	Oxalobacter paraformigenes	control vs post-covid	-0.712196	0.0732898	0.599038	Higher in right group					neither_q_sig
d__Bacteria;p__Bacillota_A_368345;c__Clostridia_258483;o__Oscillospirales;f__CAG-272;g__RUG13077;s__	RUG13077	control vs post-covid	-0.698383	0.0740972	0.605637	Higher in right group					neither_q_sig
d__Bacteria;p__Bacillota_A_368345;c__Clostridia_258483;o__Christensenellales;f__Aristaeellaceae;g__SFMI01;s__	SFMI01	control vs post-covid	-0.834389	0.0787193	0.643417	Higher in right group	-0.97934	0.17134	0.542228	Higher in right group	neither_q_sig
d__Bacteria;p__Bacillota_A_368345;c__Clostridia_258483;o__Lachnospirales;f__Lachnospiraceae;g__Dorea_A;s__	Dorea_A	control vs post-covid	0.739321	0.0952156	0.683035	Higher in left group					neither_q_sig
d__Bacteria;p__Bacillota_I;c__Bacilli_A;o__Erysipelotrichales;f__Erysipelotrichaceae;g__Merdibacter;s__Merdibacter massiliensis	Merdibacter massiliensis	control vs post-covid	-0.70961	0.0884755	0.723159	Higher in right group					neither_q_sig
d__Bacteria;p__Bacillota_A_368345;c__Clostridia_258483;o__Lachnospirales;f__Lachnospiraceae;g__Lactonifactor;s__Lactonifactor longoviformis	Lactonifactor longoviformis	control vs post-covid	-0.743847	0.0890821	0.728118	Higher in right group					neither_q_sig
d__Bacteria;p__Bacillota_A_368345;c__Clostridia_258483;o__Oscillospirales;f__Oscillospiraceae_88309;g__Lawsonibacter;s__Lawsonibacter sp000177015	Lawsonibacter sp000177015	control vs post-covid	-0.663998	0.0927019	0.757704	Higher in right group	-0.743778	0.0152316	0.277432	Higher in right group	neither_q_sig
d__Bacteria;p__Actinomycetota;c__Coriobacteriia;o__Coriobacteriales;f__Eggerthellaceae;g__Rubneribacter;s__	Rubneribacter	control vs post-covid	-0.712609	0.105927	0.75987	Higher in right group					neither_q_sig
d__Bacteria;p__Cyanobacteriota;c__Vampirovibrionia;o__Gastranaerophilales;f__Gastranaerophilaceae;g__CAG-196;s__CAG-196 sp002102975	CAG-196 sp002102975	control vs post-covid	0.707214	0.0969333	0.792289	Higher in left group					neither_q_sig
d__Bacteria;p__Bacillota_A_368345;c__Clostridia_258483;o__Oscillospirales;f__Acutalibacteraceae;g__;s__	Acutalibacteraceae	control vs post-covid	-0.660467	0.102035	0.833986	Higher in right group					neither_q_sig
d__Bacteria;p__Bacillota_A_368345;c__Clostridia_258483;o__Lachnospirales;f__Lachnospiraceae;g__Frisingicoccus;s__Frisingicoccus caecimuris	Frisingicoccus caecimuris	control vs post-covid	-0.705217	0.104684	0.855637	Higher in right group					neither_q_sig
d__Bacteria;p__Bacillota_A_368345;c__Clostridia_258483;o__Lachnospirales;f__Lachnospiraceae;g__Lachnoclostridium_B;s__Lachnoclostridium_B intestinigallinarum	Lachnoclostridium_B intestinigallinarum	control vs post-covid	-0.689517	0.108423	0.886204	Higher in right group					neither_q_sig
d__Bacteria;p__Bacillota_A_368345;c__Clostridia_258483;o__Oscillospirales;f__Oscillospiraceae_88309;g__Enterenecus;s__Enterenecus faecium	Enterenecus faecium	control vs post-covid	-0.595803	0.117783	0.962706	Higher in right group					neither_q_sig
d__Bacteria;p__Bacillota_I;c__Bacilli_A;o__Lactobacillales;f__Enterococcaceae;g__Enterococcus_B;s__Enterococcus_B faecium	Enterococcus_B faecium	control vs post-covid	0.637734	0.142187	1	Higher in left group					neither_q_sig
d__Bacteria;p__Pseudomonadota;c__Gammaproteobacteria;o__Burkholderiales;f__Burkholderiaceae_A_595427;g__Parasutterella_564865;s__Parasutterella gallistercoris	Parasutterella gallistercoris	control vs post-covid	0.614933	0.155866	1	Higher in left group	0.359063	0.377016	0.722075	Higher in left group	neither_q_sig
d__Bacteria;p__Pseudomonadota;c__Alphaproteobacteria;o__RF32;f__CAG-239;g__Scatocola;s__Scatocola faecipullorum	Scatocola faecipullorum	control vs post-covid	-0.583873	0.176025	1	Higher in right group					neither_q_sig
d__Bacteria;p__Bacillota_C;c__Negativicutes;o__Acidaminococcales;f__Acidaminococcaceae;g__Phascolarctobacterium_A_40086;s__Phascolarctobacterium_A_40086 faecium	Phascolarctobacterium_A_40086 faecium	control vs post-covid	-0.597761	0.177761	1	Higher in right group	-0.84025	0.378625	0.722075	Higher in right group	neither_q_sig
d__Bacteria;p__Bacillota_A_368345;c__Clostridia_258483;o__Lachnospirales;f__Lachnospiraceae;g__Massilistercora;s__Massilistercora timonensis	Massilistercora timonensis	control vs post-covid	-0.519926	0.190457	1	Higher in right group					neither_q_sig
d__Bacteria;p__Bacillota_A_368345;c__Clostridia_258483;o__Lachnospirales;f__Lachnospiraceae;g__Roseburia_A_166204;s__Roseburia_A_166204 intestinalis	Roseburia_A_166204 intestinalis	control vs post-covid	-0.530445	0.201049	1	Higher in right group	-0.71202	0.206079	0.560751	Higher in right group	neither_q_sig
d__Bacteria;p__Bacteroidota;c__Bacteroidia;o__Bacteroidales;f__Rikenellaceae;g__Alistipes_A_871400;s__Alistipes_A_871400 senegalensis	Alistipes_A_871400 senegalensis	control vs post-covid	-0.495959	0.207091	1	Higher in right group					neither_q_sig
d__Bacteria;p__Pseudomonadota;c__Gammaproteobacteria;o__Burkholderiales;f__Burkholderiaceae_A_595427;g__Mesosutterella;s__Mesosutterella multiformis	Mesosutterella multiformis	control vs post-covid	-0.489722	0.244123	1	Higher in right group					neither_q_sig
d__Bacteria;p__Actinomycetota;c__Actinomycetes;o__Actinomycetales;f__Bifidobacteriaceae;g__Bifidobacterium_388775;s__Bifidobacterium dentium	Bifidobacterium dentium	control vs post-covid	-0.433121	0.302002	1	Higher in right group					neither_q_sig
d__Bacteria;p__Actinomycetota;c__Coriobacteriia;o__Coriobacteriales;f__Eggerthellaceae;g__Anaerotardibacter;s__Anaerotardibacter sp000435475	Anaerotardibacter sp000435475	control vs post-covid	0.446204	0.310391	1	Higher in left group					neither_q_sig
d__Bacteria;p__Bacteroidota;c__Bacteroidia;o__Bacteroidales;f__Bacteroidaceae;g__Phocaeicola_A;s__	Phocaeicola_A	control vs post-covid	0.400452	0.361768	1	Higher in left group					neither_q_sig
d__Bacteria;p__Bacillota_A_368345;c__Clostridia_258483;o__Oscillospirales;f__Ruminococcaceae;g__Metaruminococcus_A;s__	Metaruminococcus_A	control vs post-covid	-0.364749	0.378991	1	Higher in right group					neither_q_sig
d__Bacteria;p__Actinomycetota;c__Actinomycetes;o__Actinomycetales;f__Bifidobacteriaceae;g__Bifidobacterium_388775;s__Bifidobacterium pseudocatenulatum	Bifidobacterium pseudocatenulatum	control vs post-covid	0.352346	0.404694	1	Higher in left group	0.0974176	0.983856	0.98773	Higher in left group	neither_q_sig
d__Bacteria;p__Bacillota_A_368345;c__Clostridia_258483;o__Lachnospirales;f__Lachnospiraceae;g__Otoolea_135853;s__Otoolea saccharolyticum_A	Otoolea saccharolyticum_A	control vs post-covid	-0.299601	0.4558	1	Higher in right group					neither_q_sig
d__Bacteria;p__Bacillota_A_368345;c__Clostridia_258483;o__Lachnospirales;f__Lachnospiraceae;g__Enterocloster;s__Enterocloster citroniae	Enterocloster citroniae	control vs post-covid	0.28923	0.486998	1	Higher in left group					neither_q_sig
d__Bacteria;p__Bacteroidota;c__Bacteroidia;o__Bacteroidales;f__Tannerellaceae;g__Parabacteroides_B_862066;s__Parabacteroides_B_862066 goldsteinii	Parabacteroides_B_862066 goldsteinii	control vs post-covid	-0.275863	0.499704	1	Higher in right group					neither_q_sig
d__Bacteria;p__Bacteroidota;c__Bacteroidia;o__Bacteroidales;f__Bacteroidaceae;g__Phocaeicola_A;s__Phocaeicola_A coprocola	Phocaeicola_A coprocola	control vs post-covid	-0.265397	0.537132	1	Higher in right group	-0.445691	0.466807	0.76082	Higher in right group	neither_q_sig
d__Bacteria;p__Bacillota_I;c__Bacilli_A;o__Lactobacillales;f__Streptococcaceae;g__Streptococcus;s__Streptococcus sanguinis_H	Streptococcus sanguinis_H	control vs post-covid	-0.240521	0.568353	1	Higher in right group					neither_q_sig
d__Bacteria;p__Actinomycetota;c__Actinomycetes;o__Actinomycetales;f__Bifidobacteriaceae;g__Bifidobacterium_388775;s__Bifidobacterium adolescentis	Bifidobacterium adolescentis	control vs post-covid	0.175499	0.688969	1	Higher in left group	0.047471	0.44831	0.757079	Higher in left group	neither_q_sig
d__Bacteria;p__Bacillota_A_368345;c__Clostridia_258483;o__Lachnospirales;f__Lachnospiraceae;g__Enterocloster;s__Enterocloster lavalensis	Enterocloster lavalensis	control vs post-covid	-0.153038	0.70613	1	Higher in right group					neither_q_sig
d__Bacteria;p__Bacillota_A_368345;c__Clostridia_258483;o__Lachnospirales;f__Lachnospiraceae;g__Blautia_A_141781;s__Blautia_A_141781 hydrogenotrophica	Blautia_A_141781 hydrogenotrophica	control vs post-covid	0.143932	0.721182	1	Higher in left group					neither_q_sig
d__Bacteria;p__Bacillota_A_368345;c__Clostridia_258483;o__Lachnospirales;f__Lachnospiraceae;g__Enterocloster;s__Enterocloster aldenensis	Enterocloster aldenensis	control vs post-covid	-0.111704	0.783018	1	Higher in right group					neither_q_sig
d__Bacteria;p__Bacillota_I;c__Bacilli_A;o__Lactobacillales;f__Enterococcaceae;g__Enterococcus_B;s__	Enterococcus_B	control vs post-covid	0.109855	0.790022	1	Higher in left group					neither_q_sig
d__Bacteria;p__Bacteroidota;c__Bacteroidia;o__Bacteroidales;f__Bacteroidaceae;g__Bacteroides_H_857956;s__Bacteroides_H_857956 cellulosilyticus	Bacteroides_H_857956 cellulosilyticus	control vs post-covid	0.112404	0.794306	1	Higher in left group	-0.00139725	0.938869	0.969278	Higher in right group	neither_q_sig
d__Bacteria;p__Bacillota_A_368345;c__Clostridia_258483;o__Lachnospirales;f__Lachnospiraceae;g__Muricomes_149720;s__	Muricomes_149720	control vs post-covid	0.0868065	0.828393	1	Higher in left group					neither_q_sig
d__Bacteria;p__Bacteroidota;c__Bacteroidia;o__Bacteroidales;f__Bacteroidaceae;g__Prevotella;s__	Prevotella	control vs post-covid	-0.0912973	0.836676	1	Higher in right group	-0.230076	0.740121	0.88606	Higher in right group	neither_q_sig
d__Bacteria;p__Pseudomonadota;c__Gammaproteobacteria;o__Enterobacterales_737866;f__Pasteurellaceae;g__Haemophilus_D_735815;s__Haemophilus_D_735815 parainfluenzae_P	Haemophilus_D_735815 parainfluenzae_P	control vs post-covid	-0.0620531	0.88244	1	Higher in right group					neither_q_sig
d__Bacteria;p__Bacteroidota;c__Bacteroidia;o__Bacteroidales;f__Muribaculaceae;g__Lepagella;s__Lepagella muris_A	Lepagella muris_A	control vs post-covid	0.0590189	0.889463	1	Higher in left group					neither_q_sig
d__Bacteria;p__Bacteroidota;c__Bacteroidia;o__Bacteroidales;f__Bacteroidaceae;g__Bacteroides_H_857956;s__Bacteroides_H_857956 finegoldii	Bacteroides_H_857956 finegoldii	control vs post-covid	0.0481954	0.906535	1	Higher in left group	-0.0833427	0.41816	0.740491	Higher in right group	neither_q_sig
d__Bacteria;p__Bacillota_A_368345;c__Clostridia_258483;o__Oscillospirales;f__Oscillospiraceae_88309;g__Vescimonas;s__	Vescimonas	control vs post-covid	0.0377681	0.928089	1	Higher in left group					neither_q_sig
d__Bacteria;p__Bacillota_A_368345;c__Clostridia_258483;o__Lachnospirales;f__Lachnospiraceae;g__Enterocloster;s__Enterocloster clostridioformis	Enterocloster clostridioformis	control vs post-covid	0.000223763	0.999564	1	Higher in left group					neither_q_sig
d__Bacteria;p__Bacillota_A_368345;c__Clostridia_258483;o__Oscillospirales;f__Acutalibacteraceae;g__UBA5905;s__	UBA5905	control vs post-covid	-0.32756	1	1	Higher in right group	-0.453448	0.00234532	0.177322	Higher in right group	neither_q_sig
d__Bacteria;p__Bacillota_A_368345;c__Clostridia_258483;o__Lachnospirales;f__Lachnospiraceae;g__Porcincola;s__	Porcincola	control vs post-covid	-0.534345	1	1	Higher in right group	-0.698901	0.0106999	0.249108	Higher in right group	neither_q_sig
d__Bacteria;p__Bacillota_A_368345;c__Clostridia_258483;o__Oscillospirales;f__Acutalibacteraceae;g__Hominenteromicrobium;s__Hominenteromicrobium mulieris	Hominenteromicrobium mulieris	control vs post-covid	0.427798	1	1	Higher in left group	0.244928	0.0175291	0.292706	Higher in left group	neither_q_sig
d__Bacteria;p__Actinomycetota;c__Actinomycetes;o__Actinomycetales;f__Bifidobacteriaceae;g__Bifidobacterium_388775;s__Bifidobacterium longum	Bifidobacterium longum	control vs post-covid	0.432128	1	1	Higher in left group	0.23339	0.0177919	0.292706	Higher in left group	neither_q_sig
d__Bacteria;p__Bacillota_A_368345;c__Clostridia_258483;o__Oscillospirales;f__Ruminococcaceae;g__Ruthenibacterium;s__Ruthenibacterium lactatiformans	Ruthenibacterium lactatiformans	control vs post-covid	-0.242806	1	1	Higher in right group	-0.341723	0.0216793	0.293054	Higher in right group	neither_q_sig
d__Bacteria;p__Bacillota_A_368345;c__Clostridia_258483;o__Oscillospirales;f__Oscillospiraceae_88309;g__Lawsonibacter;s__Lawsonibacter asaccharolyticus	Lawsonibacter asaccharolyticus	control vs post-covid	-0.473955	1	1	Higher in right group	-0.60256	0.0269893	0.31283	Higher in right group	neither_q_sig
d__Bacteria;p__Bacteroidota;c__Bacteroidia;o__Bacteroidales;f__Bacteroidaceae;g__Bacteroides_H_857956;s__Bacteroides_H_857956 caccae	Bacteroides_H_857956 caccae	control vs post-covid	-0.814092	1	1	Higher in right group	-0.933665	0.0309273	0.323584	Higher in right group	neither_q_sig
d__Bacteria;p__Bacillota_A_368345;c__Clostridia_258483;o__Oscillospirales;f__Oscillospiraceae_88309;g__Limivicinus;s__Limivicinus sp002320035	Limivicinus sp002320035	control vs post-covid	-0.627283	1	1	Higher in right group	-0.853933	0.0360087	0.351485	Higher in right group	neither_q_sig
d__Bacteria;p__Bacillota_A_368345;c__Clostridia_258483;o__Oscillospirales;f__Oscillospiraceae_88309;g__Faecousia;s__	Faecousia	control vs post-covid	-0.504238	1	1	Higher in right group	-0.585078	0.0374385	0.351485	Higher in right group	neither_q_sig
d__Bacteria;p__Bacteroidota;c__Bacteroidia;o__Bacteroidales;f__Tannerellaceae;g__Parabacteroides_B_862066;s__Parabacteroides_B_862066 distasonis	Parabacteroides_B_862066 distasonis	control vs post-covid	-0.469257	1	1	Higher in right group	-0.632069	0.0399728	0.351485	Higher in right group	neither_q_sig
d__Bacteria;p__Bacillota_A_368345;c__Clostridia_258483;o__Lachnospirales;f__Lachnospiraceae;g__Fusicatenibacter;s__Fusicatenibacter saccharivorans	Fusicatenibacter saccharivorans	control vs post-covid	0.850012	1	1	Higher in left group	0.666068	0.0456058	0.376901	Higher in left group	neither_q_sig
d__Bacteria;p__Bacteroidota;c__Bacteroidia;o__Bacteroidales;f__Rikenellaceae;g__Alistipes_A_871400;s__Alistipes_A_871400 finegoldii	Alistipes_A_871400 finegoldii	control vs post-covid	-0.754714	1	1	Higher in right group	-0.87798	0.0458194	0.376901	Higher in right group	neither_q_sig
d__Bacteria;p__Bacillota_A_368345;c__Clostridia_258483;o__Oscillospirales;f__Acutalibacteraceae;g__Acutalibacter;s__	Acutalibacter	control vs post-covid	-0.0554492	1	1	Higher in right group	-0.206636	0.0484442	0.390044	Higher in right group	neither_q_sig
d__Bacteria;p__Bacillota_A_368345;c__Clostridia_258483;o__Lachnospirales;f__Lachnospiraceae;g__Limivivens;s__Limivivens sp900066135	Limivivens sp900066135	control vs post-covid	0.791222	1	1	Higher in left group	0.618226	0.0516038	0.390044	Higher in left group	neither_q_sig
d__Bacteria;p__Bacillota_A_368345;c__Clostridia_258483;o__Lachnospirales;f__Lachnospiraceae;g__Anaerobutyricum;s__Anaerobutyricum hallii	Anaerobutyricum hallii	control vs post-covid	0.796238	1	1	Higher in left group	0.588368	0.0519	0.390044	Higher in left group	neither_q_sig
d__Bacteria;p__Bacteroidota;c__Bacteroidia;o__Bacteroidales;f__Rikenellaceae;g__Alistipes_A_871404;s__Alistipes_A_871404 ihumii	Alistipes_A_871404 ihumii	control vs post-covid	-0.463663	1	1	Higher in right group	-0.662449	0.0543074	0.390044	Higher in right group	neither_q_sig
d__Bacteria;p__Bacillota_A_368345;c__Clostridia_258483;o__Lachnospirales;f__Lachnospiraceae;g__Alitiscatomonas;s__Alitiscatomonas sp900066535	Alitiscatomonas sp900066535	control vs post-covid	-0.33276	1	1	Higher in right group	-0.467497	0.0565709	0.390044	Higher in right group	neither_q_sig
d__Bacteria;p__Bacteroidota;c__Bacteroidia;o__Bacteroidales;f__Rikenellaceae;g__Alistipes_A_871400;s__Alistipes_A_871400 shahii	Alistipes_A_871400 shahii	control vs post-covid	-0.626157	1	1	Higher in right group	-0.76592	0.0565946	0.390044	Higher in right group	neither_q_sig
d__Bacteria;p__Bacteroidota;c__Bacteroidia;o__Bacteroidales;f__Barnesiellaceae;g__Barnesiella_B;s__Barnesiella_B intestinihominis	Barnesiella_B intestinihominis	control vs post-covid	-0.634947	1	1	Higher in right group	-0.771079	0.0632984	0.400534	Higher in right group	neither_q_sig
d__Bacteria;p__Actinomycetota;c__Coriobacteriia;o__Coriobacteriales;f__Eggerthellaceae;g__Adlercreutzia_A_404257;s__Adlercreutzia_A_404257 equolifaciens	Adlercreutzia_A_404257 equolifaciens	control vs post-covid	0.711988	1	1	Higher in left group	0.483611	0.0687912	0.416508	Higher in left group	neither_q_sig
d__Bacteria;p__Bacillota_A_368345;c__Clostridia_258483;o__Oscillospirales;f__Oscillospiraceae_88309;g__Hominicoprocola;s__Hominicoprocola fusiformis	Hominicoprocola fusiformis	control vs post-covid	-0.50147	1	1	Higher in right group	-0.706093	0.0791108	0.438549	Higher in right group	neither_q_sig
d__Bacteria;p__Bacillota_I;c__Bacilli_A;o__Lactobacillales;f__Streptococcaceae;g__Streptococcus;s__	Streptococcus	control vs post-covid	-0.400781	1	1	Higher in right group	-0.626296	0.082687	0.448621	Higher in right group	neither_q_sig
d__Bacteria;p__Bacillota_A_368345;c__Clostridia_258483;o__Oscillospirales;f__Oscillospiraceae_88309;g__Evtepia;s__Evtepia gabavorous	Evtepia gabavorous	control vs post-covid	0.819938	1	1	Higher in left group	0.699197	0.0918488	0.468429	Higher in left group	neither_q_sig
d__Bacteria;p__Bacteroidota;c__Bacteroidia;o__Bacteroidales;f__UBA11471;g__Caccoplasma;s__	Caccoplasma	control vs post-covid	-0.510181	1	1	Higher in right group	-0.680484	0.100044	0.476844	Higher in right group	neither_q_sig
d__Bacteria;p__Bacillota_A_368345;c__Clostridia_258483;o__Lachnospirales;f__Lachnospiraceae;g__Brotaphodocola;s__Brotaphodocola sp003481825	Brotaphodocola sp003481825	control vs post-covid	-0.393151	1	1	Higher in right group	-0.534069	0.104318	0.483656	Higher in right group	neither_q_sig
d__Bacteria;p__Bacillota_A_368345;c__Clostridia_258483;o__Lachnospirales;f__Lachnospiraceae;g__Anaerobutyricum;s__Anaerobutyricum soehngenii	Anaerobutyricum soehngenii	control vs post-covid	0.79138	1	1	Higher in left group	0.549863	0.107343	0.493197	Higher in left group	neither_q_sig
d__Bacteria;p__Bacteroidota;c__Bacteroidia;o__Bacteroidales;f__Rikenellaceae;g__Alistipes_A_871400;s__Alistipes_A_871400 putredinis	Alistipes_A_871400 putredinis	control vs post-covid	-0.558459	1	1	Higher in right group	-0.719432	0.11939	0.502742	Higher in right group	neither_q_sig
d__Bacteria;p__Bacteroidota;c__Bacteroidia;o__Bacteroidales;f__Rikenellaceae;g__Alistipes_A_871400;s__Alistipes_A_871400 communis	Alistipes_A_871400 communis	control vs post-covid	-0.47804	1	1	Higher in right group	-0.634131	0.123204	0.502742	Higher in right group	neither_q_sig
d__Bacteria;p__Bacillota_A_368345;c__Clostridia_258483;o__Peptostreptococcales;f__Anaerovoracaceae;g__Lentihominibacter;s__Lentihominibacter butyrica	Lentihominibacter butyrica	control vs post-covid	0.440406	1	1	Higher in left group	0.203869	0.129524	0.504505	Higher in left group	neither_q_sig
d__Bacteria;p__Bacteroidota;c__Bacteroidia;o__Bacteroidales;f__Tannerellaceae;g__Parabacteroides_B_862066;s__Parabacteroides_B_862066 merdae	Parabacteroides_B_862066 merdae	control vs post-covid	-0.524367	1	1	Higher in right group	-0.694609	0.131362	0.504505	Higher in right group	neither_q_sig
d__Bacteria;p__Bacillota_A_368345;c__Clostridia_258483;o__Oscillospirales;f__Oscillospiraceae_88309;g__Dysosmobacter;s__Dysosmobacter sp000403435	Dysosmobacter sp000403435	control vs post-covid	-0.537833	1	1	Higher in right group	-0.725603	0.131567	0.504505	Higher in right group	neither_q_sig
d__Bacteria;p__Bacillota_A_368345;c__Clostridia_258483;o__Lachnospirales;f__Lachnospiraceae;g__Roseburia_A_166204;s__Roseburia_A_166204 inulinivorans	Roseburia_A_166204 inulinivorans	control vs post-covid	0.5396	1	1	Higher in left group	0.377882	0.151867	0.523327	Higher in left group	neither_q_sig
d__Bacteria;p__Bacteroidota;c__Bacteroidia;o__Bacteroidales;f__Bacteroidaceae;g__Bacteroides_H_857956;s__Bacteroides_H_857956 uniformis	Bacteroides_H_857956 uniformis	control vs post-covid	-0.32666	1	1	Higher in right group	-0.470272	0.154577	0.529091	Higher in right group	neither_q_sig
d__Bacteria;p__Bacillota_A_368345;c__Clostridia_258483;o__Lachnospirales;f__Lachnospiraceae;g__Clostridium_R_135822;s__Clostridium_R_135822 fessum	Clostridium_R_135822 fessum	control vs post-covid	-0.341024	1	1	Higher in right group	-0.500539	0.157771	0.532869	Higher in right group	neither_q_sig
d__Bacteria;p__Bacteroidota;c__Bacteroidia;o__Bacteroidales;f__Rikenellaceae;g__Alistipes_A_871404;s__Alistipes_A_871404 indistinctus	Alistipes_A_871404 indistinctus	control vs post-covid	-0.517011	1	1	Higher in right group	-0.644147	0.163424	0.542228	Higher in right group	neither_q_sig
d__Bacteria;p__Bacteroidota;c__Bacteroidia;o__Bacteroidales;f__Rikenellaceae;g__Alistipes_A_871400;s__Alistipes_A_871400 onderdonkii	Alistipes_A_871400 onderdonkii	control vs post-covid	-0.551113	1	1	Higher in right group	-0.674932	0.178349	0.542228	Higher in right group	neither_q_sig
d__Bacteria;p__Bacillota_A_368345;c__Clostridia_258483;o__Christensenellales;f__Aristaeellaceae;g__Onthenecus;s__	Onthenecus	control vs post-covid	-0.103311	1	1	Higher in right group	-0.299936	0.180473	0.542228	Higher in right group	neither_q_sig
d__Bacteria;p__Bacillota_A_368345;c__Clostridia_258483;o__Lachnospirales;f__Lachnospiraceae;g__Coprococcus_A_121497;s__Coprococcus_A_121497 eutactus	Coprococcus_A_121497 eutactus	control vs post-covid	-0.717689	1	1	Higher in right group	-0.895204	0.180631	0.542228	Higher in right group	neither_q_sig
d__Bacteria;p__Bacillota_A_368345;c__Clostridia_258483;o__Lachnospirales;f__Lachnospiraceae;g__Dorea_D_146760;s__Dorea_D_146760 hominis	Dorea_D_146760 hominis	control vs post-covid	0.816363	1	1	Higher in left group	0.651722	0.186489	0.543482	Higher in left group	neither_q_sig
d__Bacteria;p__Bacillota_A_368345;c__Clostridia_258483;o__Oscillospirales;f__Ruminococcaceae;g__Faecalibacterium;s__Faecalibacterium duncaniae	Faecalibacterium duncaniae	control vs post-covid	-0.0859693	1	1	Higher in right group	-0.263568	0.190998	0.5493	Higher in right group	neither_q_sig
d__Bacteria;p__Bacteroidota;c__Bacteroidia;o__Bacteroidales;f__Bacteroidaceae;g__Bacteroides_H_857956;s__	Bacteroides_H_857956	control vs post-covid	0.427319	1	1	Higher in left group	0.266682	0.191593	0.5493	Higher in left group	neither_q_sig
d__Bacteria;p__Bacillota_A_368345;c__Clostridia_258483;o__Lachnospirales;f__Anaerotignaceae;g__Anaerotignum_189125;s__Anaerotignum faecicola	Anaerotignum faecicola	control vs post-covid	-0.429427	1	1	Higher in right group	-0.583218	0.193617	0.551647	Higher in right group	neither_q_sig
d__Bacteria;p__Bacillota_A_368345;c__Clostridia_258483;o__Lachnospirales;f__Lachnospiraceae;g__Mediterraneibacter_A_155507;s__Mediterraneibacter_A_155507 faecis	Mediterraneibacter_A_155507 faecis	control vs post-covid	0.573918	1	1	Higher in left group	0.405313	0.198359	0.556146	Higher in left group	neither_q_sig
d__Bacteria;p__Actinomycetota;c__Coriobacteriia;o__Coriobacteriales;f__Coriobacteriaceae;g__Collinsella;s__Collinsella aerofaciens_F	Collinsella aerofaciens_F	control vs post-covid	0.831911	1	1	Higher in left group	0.684802	0.216749	0.572464	Higher in left group	neither_q_sig
d__Bacteria;p__Bacillota_I;c__Bacilli_A;o__Erysipelotrichales;f__Coprobacillaceae;g__Faecalibacillus;s__Faecalibacillus intestinalis	Faecalibacillus intestinalis	control vs post-covid	0.814306	1	1	Higher in left group	0.621744	0.234946	0.602	Higher in left group	neither_q_sig
d__Bacteria;p__Bacteroidota;c__Bacteroidia;o__Bacteroidales;f__Bacteroidaceae;g__Bacteroides_H_857956;s__Bacteroides_H_857956 thetaiotaomicron	Bacteroides_H_857956 thetaiotaomicron	control vs post-covid	-0.401451	1	1	Higher in right group	-0.541049	0.291664	0.671626	Higher in right group	neither_q_sig
d__Bacteria;p__Bacillota_A_368345;c__Clostridia_258483;o__Oscillospirales;f__Ruminococcaceae;g__Angelakisella;s__Angelakisella massiliensis	Angelakisella massiliensis	control vs post-covid	0.123781	1	1	Higher in left group	0.00894188	0.301376	0.677101	Higher in left group	neither_q_sig
d__Bacteria;p__Bacillota_A_368345;c__Clostridia_258483;o__Oscillospirales;f__Acutalibacteraceae;g__Fimenecus;s__Fimenecus sp000432435	Fimenecus sp000432435	control vs post-covid	-0.889648	1	1	Higher in right group	-1.03938	0.333871	0.722075	Higher in right group	neither_q_sig
d__Bacteria;p__Bacillota_A_368345;c__Clostridia_258483;o__TANB77;f__CAG-508;g__CAG-269;s__CAG-269 sp000431335	CAG-269 sp000431335	control vs post-covid	-0.175431	1	1	Higher in right group	-0.352542	0.342117	0.722075	Higher in right group	neither_q_sig
d__Bacteria;p__Bacillota_A_368345;c__Clostridia_258483;o__Lachnospirales;f__Lachnospiraceae;g__UBA3402;s__UBA3402 sp003478355	UBA3402 sp003478355	control vs post-covid	-0.276695	1	1	Higher in right group	-0.452966	0.349833	0.722075	Higher in right group	neither_q_sig
d__Bacteria;p__Bacillota_C;c__Negativicutes;o__Veillonellales;f__Dialisteraceae;g__Dialister_37762;s__Dialister invisus	Dialister invisus	control vs post-covid	-0.0778294	1	1	Higher in right group	-0.349802	0.353851	0.722075	Higher in right group	neither_q_sig
d__Bacteria;p__Actinomycetota;c__Coriobacteriia;o__Coriobacteriales;f__Coriobacteriaceae;g__Collinsella;s__	Collinsella	control vs post-covid	0.796725	1	1	Higher in left group	0.653779	0.359027	0.722075	Higher in left group	neither_q_sig
d__Bacteria;p__Bacillota_A_368345;c__Clostridia_258483;o__Lachnospirales;f__Lachnospiraceae;g__Lachnospira;s__Lachnospira eligens	Lachnospira eligens	control vs post-covid	-0.254919	1	1	Higher in right group	-0.396466	0.368075	0.722075	Higher in right group	neither_q_sig
d__Bacteria;p__Bacillota_A_368345;c__Clostridia_258483;o__Oscillospirales;f__Ruminococcaceae;g__Faecalibacterium;s__Faecalibacterium butyricigenerans	Faecalibacterium butyricigenerans	control vs post-covid	-0.128153	1	1	Higher in right group	-0.316505	0.379052	0.722075	Higher in right group	neither_q_sig
d__Bacteria;p__Actinomycetota;c__Coriobacteriia;o__Coriobacteriales;f__Eggerthellaceae;g__Slackia;s__Slackia isoflavoniconvertens	Slackia isoflavoniconvertens	control vs post-covid	-0.115587	1	1	Higher in right group	-0.252499	0.379593	0.722075	Higher in right group	neither_q_sig
d__Bacteria;p__Bacillota_A_368345;c__Clostridia_258483;o__Lachnospirales;f__Lachnospiraceae;g__Mediterraneibacter_A_155507;s__Mediterraneibacter_A_155507 lactaris	Mediterraneibacter_A_155507 lactaris	control vs post-covid	0.0724359	1	1	Higher in left group	-0.143254	0.385591	0.722075	Higher in right group	neither_q_sig
d__Bacteria;p__Bacillota_A_368345;c__Clostridia_258483;o__Oscillospirales;f__Butyricicoccaceae;g__Agathobaculum;s__Agathobaculum butyriciproducens	Agathobaculum butyriciproducens	control vs post-covid	0.346761	1	1	Higher in left group	0.170181	0.386226	0.722075	Higher in left group	neither_q_sig
d__Bacteria;p__Bacillota_A_368345;c__Clostridia_258483;o__Christensenellales;f__Aristaeellaceae;g__;s__	Aristaeellaceae	control vs post-covid	0.0360756	1	1	Higher in left group	-0.109665	0.387048	0.722075	Higher in right group	neither_q_sig
d__Bacteria;p__Bacillota_A_368345;c__Clostridia_258483;o__Oscillospirales;f__Ruminococcaceae;g__Faecalibacterium;s__Faecalibacterium prausnitzii	Faecalibacterium prausnitzii	control vs post-covid	-0.0373872	1	1	Higher in right group	-0.212063	0.392842	0.723861	Higher in right group	neither_q_sig
d__Bacteria;p__Bacteroidota;c__Bacteroidia;o__Bacteroidales;f__Bacteroidaceae;g__Bacteroides_H_857956;s__Bacteroides_H_857956 clarus	Bacteroides_H_857956 clarus	control vs post-covid	-0.421523	1	1	Higher in right group	-0.619424	0.40051	0.725318	Higher in right group	neither_q_sig
d__Bacteria;p__Bacillota_A_368345;c__Clostridia_258483;o__Lachnospirales;f__Lachnospiraceae;g__Oribacterium;s__	Oribacterium	control vs post-covid	0.21685	1	1	Higher in left group	-0.0837435	0.407043	0.728393	Higher in right group	neither_q_sig
d__Bacteria;p__Bacteroidota;c__Bacteroidia;o__Bacteroidales;f__Coprobacteraceae;g__Coprobacter;s__Coprobacter fastidiosus	Coprobacter fastidiosus	control vs post-covid	-0.262712	1	1	Higher in right group	-0.51095	0.428594	0.743479	Higher in right group	neither_q_sig
d__Bacteria;p__Actinomycetota;c__Coriobacteriia;o__Coriobacteriales;f__Eggerthellaceae;g__Anaerotardibacter;s__Anaerotardibacter sp000435675	Anaerotardibacter sp000435675	control vs post-covid	-0.389082	1	1	Higher in right group	-0.630731	0.431449	0.745895	Higher in right group	neither_q_sig
d__Bacteria;p__Bacillota_A_368345;c__Clostridia_258483;o__Christensenellales;f__CAG-138;g__;s__	CAG-138	control vs post-covid	-0.460259	1	1	Higher in right group	-0.586276	0.448268	0.757079	Higher in right group	neither_q_sig
d__Bacteria;p__Bacillota_A_368345;c__Clostridia_258483;o__Oscillospirales;f__Ruminococcaceae;g__Gemmiger_A_73129;s__	Gemmiger_A_73129	control vs post-covid	0.371074	1	1	Higher in left group	0.196636	0.455171	0.76082	Higher in left group	neither_q_sig
d__Bacteria;p__Bacillota_A_368345;c__Clostridia_258483;o__Christensenellales;f__Aristaeellaceae;g__Limiplasma;s__Limiplasma merdipullorum	Limiplasma merdipullorum	control vs post-covid	-0.176543	1	1	Higher in right group	-0.281886	0.455223	0.76082	Higher in right group	neither_q_sig
d__Bacteria;p__Bacillota_A_368345;c__Clostridia_258483;o__Oscillospirales;f__Ruminococcaceae;g__Negativibacillus;s__Negativibacillus massiliensis	Negativibacillus massiliensis	control vs post-covid	-0.186103	1	1	Higher in right group	-0.367045	0.458406	0.76082	Higher in right group	neither_q_sig
d__Bacteria;p__Bacteroidota;c__Bacteroidia;o__Bacteroidales;f__Rikenellaceae;g__Alistipes_A_870584;s__Alistipes inops	Alistipes inops	control vs post-covid	0.337647	1	1	Higher in left group	0.183788	0.472666	0.76082	Higher in left group	neither_q_sig
d__Bacteria;p__Bacteroidota;c__Bacteroidia;o__Bacteroidales;f__Rikenellaceae;g__Tidjanibacter;s__Tidjanibacter inops	Tidjanibacter inops	control vs post-covid	0.36998	1	1	Higher in left group	0.21612	0.472666	0.76082	Higher in left group	neither_q_sig
d__Bacteria;p__Bacillota_A_368345;c__Clostridia_258483;o__Oscillospirales;f__Ruminococcaceae;g__Ruminiclostridium_E;s__Ruminiclostridium_E siraeum	Ruminiclostridium_E siraeum	control vs post-covid	0.0377261	1	1	Higher in left group	-0.154859	0.490591	0.77446	Higher in right group	neither_q_sig
d__Bacteria;p__Pseudomonadota;c__Gammaproteobacteria;o__Burkholderiales;f__Burkholderiaceae_A_595427;g__Parasutterella_564865;s__Parasutterella excrementihominis	Parasutterella excrementihominis	control vs post-covid	0.335539	1	1	Higher in left group	0.229953	0.500385	0.78522	Higher in left group	neither_q_sig
d__Bacteria;p__Bacillota_A_368345;c__Clostridia_258483;o__Peptostreptococcales;f__Anaerovoracaceae;g__;s__	Anaerovoracaceae	control vs post-covid	0.0345296	1	1	Higher in left group	-0.15089	0.509838	0.790326	Higher in right group	neither_q_sig
d__Bacteria;p__Bacteroidota;c__Bacteroidia;o__Bacteroidales;f__Bacteroidaceae;g__Bacteroides_H_857956;s__Bacteroides_H_857956 faecis	Bacteroides_H_857956 faecis	control vs post-covid	-0.198716	1	1	Higher in right group	-0.379242	0.518467	0.791648	Higher in right group	neither_q_sig
d__Bacteria;p__Bacillota_A_368345;c__Clostridia_258483;o__Lachnospirales;f__Lachnospiraceae;g__Ruminococcus_B;s__Ruminococcus_B gnavus	Ruminococcus_B gnavus	control vs post-covid	-0.642509	1	1	Higher in right group	-0.747824	0.519057	0.791648	Higher in right group	neither_q_sig
d__Bacteria;p__Bacteroidota;c__Bacteroidia;o__Bacteroidales;f__Bacteroidaceae;g__Bacteroides_H_857956;s__Bacteroides_H_857956 stercoris	Bacteroides_H_857956 stercoris	control vs post-covid	0.372452	1	1	Higher in left group	0.248305	0.524611	0.793921	Higher in left group	neither_q_sig
d__Bacteria;p__Actinomycetota;c__Coriobacteriia;o__Coriobacteriales;f__Eggerthellaceae;g__Eggerthella;s__Eggerthella lenta	Eggerthella lenta	control vs post-covid	0.369895	1	1	Higher in left group	0.165483	0.53576	0.795091	Higher in left group	neither_q_sig
d__Bacteria;p__Bacillota_A_368345;c__Clostridia_258483;o__Oscillospirales;f__Acutalibacteraceae;g__Eubacterium_R;s__Eubacterium_R sp000436835	Eubacterium_R sp000436835	control vs post-covid	0.603615	1	1	Higher in left group	0.382673	0.536297	0.795091	Higher in left group	neither_q_sig
d__Bacteria;p__Bacillota_A_368345;c__Clostridia_258483;o__Lachnospirales;f__Lachnospiraceae;g__Anaerostipes;s__Anaerostipes hadrus	Anaerostipes hadrus	control vs post-covid	0.479182	1	1	Higher in left group	0.315114	0.557002	0.813957	Higher in left group	neither_q_sig
d__Bacteria;p__Bacteroidota;c__Bacteroidia;o__Bacteroidales;f__Rikenellaceae;g__Alistipes_A_871400;s__Alistipes_A_871400 dispar	Alistipes_A_871400 dispar	control vs post-covid	0.0217039	1	1	Higher in left group	-0.215321	0.582765	0.830196	Higher in right group	neither_q_sig
d__Bacteria;p__Bacillota_A_368345;c__Clostridia_258483;o__Lachnospirales;f__Lachnospiraceae;g__Wujia;s__Wujia chipingensis	Wujia chipingensis	control vs post-covid	0.608382	1	1	Higher in left group	0.530452	0.58649	0.833168	Higher in left group	neither_q_sig
d__Bacteria;p__Bacillota_A_368345;c__Clostridia_258483;o__Oscillospirales;f__Ruminococcaceae;g__Ruminococcus_C_58660;s__Ruminococcus_C_58660 callidus	Ruminococcus_C_58660 callidus	control vs post-covid	0.172776	1	1	Higher in left group	0.0682792	0.588119	0.833168	Higher in left group	neither_q_sig
d__Bacteria;p__Bacillota_A_368345;c__Clostridia_258483;o__Lachnospirales;f__Lachnospiraceae;g__Eisenbergiella;s__	Eisenbergiella	control vs post-covid	-0.0493495	1	1	Higher in right group	-0.291153	0.590317	0.833966	Higher in right group	neither_q_sig
d__Bacteria;p__Bacteroidota;c__Bacteroidia;o__Bacteroidales;f__Bacteroidaceae;g__Phocaeicola_A;s__Phocaeicola_A massiliensis	Phocaeicola_A massiliensis	control vs post-covid	0.423061	1	1	Higher in left group	0.199722	0.592862	0.835248	Higher in left group	neither_q_sig
d__Bacteria;p__Bacteroidota;c__Bacteroidia;o__Bacteroidales;f__Marinifilaceae;g__Butyricimonas;s__	Butyricimonas	control vs post-covid	-0.107037	1	1	Higher in right group	-0.24478	0.613121	0.848057	Higher in right group	neither_q_sig
d__Bacteria;p__Bacillota_A_368345;c__Clostridia_258483;o__Lachnospirales;f__Lachnospiraceae;g__Alitiscatomonas;s__Alitiscatomonas aceti	Alitiscatomonas aceti	control vs post-covid	-0.181642	1	1	Higher in right group	-0.293545	0.613234	0.848057	Higher in right group	neither_q_sig
d__Bacteria;p__Bacteroidota;c__Bacteroidia;o__Bacteroidales;f__Rikenellaceae;g__Alistipes_A_871400;s__	Alistipes_A_871400	control vs post-covid	-0.746374	1	1	Higher in right group	-1.01926	0.631384	0.855838	Higher in right group	neither_q_sig
d__Bacteria;p__Bacillota_A_368345;c__Clostridia_258483;o__Oscillospirales;f__Ruminococcaceae;g__Hominimerdicola;s__Hominimerdicola aceti	Hominimerdicola aceti	control vs post-covid	-0.217926	1	1	Higher in right group	-0.44677	0.632052	0.855838	Higher in right group	neither_q_sig
d__Bacteria;p__Bacillota_A_368345;c__Clostridia_258483;o__Oscillospirales;f__Ruminococcaceae;g__Gemmiger_A_73129;s__Gemmiger_A_73129 formicilis	Gemmiger_A_73129 formicilis	control vs post-covid	-0.0926164	1	1	Higher in right group	-0.215779	0.653158	0.860061	Higher in right group	neither_q_sig
d__Bacteria;p__Bacteroidota;c__Bacteroidia;o__Bacteroidales;f__Muribaculaceae;g__Limisoma;s__Limisoma sp900548875	Limisoma sp900548875	control vs post-covid	0.441304	1	1	Higher in left group	0.489601	0.657971	0.860061	Higher in left group	neither_q_sig
d__Bacteria;p__Bacillota_C;c__Negativicutes;o__Veillonellales;f__Dialisteraceae;g__Dialister_37762;s__Dialister succinatiphilus	Dialister succinatiphilus	control vs post-covid	0.0975101	1	1	Higher in left group	-0.0132515	0.664751	0.860061	Higher in right group	neither_q_sig
d__Bacteria;p__Bacillota_A_368345;c__Clostridia_258483;o__Lachnospirales;f__Lachnospiraceae;g__Enterocloster;s__Enterocloster sp000431375	Enterocloster sp000431375	control vs post-covid	-0.0220955	1	1	Higher in right group	-0.221002	0.668176	0.860061	Higher in right group	neither_q_sig
d__Bacteria;p__Pseudomonadota;c__Gammaproteobacteria;o__Enterobacterales_737866;f__Enterobacteriaceae_A_725029;g__Escherichia;s__	Escherichia	control vs post-covid	-0.35057	1	1	Higher in right group	-0.459976	0.670173	0.860061	Higher in right group	neither_q_sig
d__Bacteria;p__Bacillota_I;c__Bacilli_A;o__Erysipelotrichales;f__Coprobacillaceae;g__Faecalibacillus;s__Faecalibacillus faecis	Faecalibacillus faecis	control vs post-covid	0.707196	1	1	Higher in left group	0.638032	0.674945	0.860061	Higher in left group	neither_q_sig
d__Bacteria;p__Bacteroidota;c__Bacteroidia;o__Bacteroidales;f__Bacteroidaceae;g__Bacteroides_H_857956;s__Bacteroides_H_857956 fragilis	Bacteroides_H_857956 fragilis	control vs post-covid	-0.484069	1	1	Higher in right group	-0.496843	0.676585	0.860061	Higher in right group	neither_q_sig
d__Bacteria;p__Bacillota_A_368345;c__Clostridia_258483;o__UBA1381;f__UBA1381;g__Hominilimicola;s__Hominilimicola sp001941225	Hominilimicola sp001941225	control vs post-covid	0.459375	1	1	Higher in left group	0.285776	0.679517	0.860061	Higher in left group	neither_q_sig
d__Bacteria;p__Bacillota_A_368345;c__Clostridia_258483;o__Oscillospirales;f__Acutalibacteraceae;g__CAG-177;s__CAG-177 sp003538135	CAG-177 sp003538135	control vs post-covid	-0.349631	1	1	Higher in right group	-0.496018	0.684242	0.860061	Higher in right group	neither_q_sig
d__Bacteria;p__Bacillota_A_368345;c__Clostridia_258483;o__Clostridiales;f__Clostridiaceae_222000;g__Clostridium_T;s__Clostridium_T saudiense	Clostridium_T saudiense	control vs post-covid	0.495522	1	1	Higher in left group	0.243707	0.691299	0.860061	Higher in left group	neither_q_sig
d__Bacteria;p__Bacillota_I;c__Bacilli_A;o__Erysipelotrichales;f__Coprobacillaceae;g__Catenibacterium;s__Catenibacterium mitsuokai	Catenibacterium mitsuokai	control vs post-covid	-0.647905	1	1	Higher in right group	-0.934329	0.700937	0.86107	Higher in right group	neither_q_sig
d__Bacteria;p__Bacillota_A_368345;c__Clostridia_258483;o__Oscillospirales;f__Ruminococcaceae;g__Porcipelethomonas;s__Porcipelethomonas ammoniilytica	Porcipelethomonas ammoniilytica	control vs post-covid	0.420225	1	1	Higher in left group	0.165808	0.717163	0.875007	Higher in left group	neither_q_sig
d__Bacteria;p__Bacillota_A_368345;c__Clostridia_258483;o__Lachnospirales;f__Lachnospiraceae;g__Eubacterium_F;s__Eubacterium_F sp003491505	Eubacterium_F sp003491505	control vs post-covid	-0.123731	1	1	Higher in right group	-0.192445	0.72976	0.881937	Higher in right group	neither_q_sig
d__Bacteria;p__Bacillota_A_368345;c__Clostridia_258483;o__Lachnospirales;f__Lachnospiraceae;g__Blautia_A_141781;s__Blautia_A_141781 caecimuris	Blautia_A_141781 caecimuris	control vs post-covid	-0.221036	1	1	Higher in right group	-0.274714	0.735707	0.88606	Higher in right group	neither_q_sig
d__Bacteria;p__Bacillota_A_368345;c__Clostridia_258483;o__Oscillospirales;f__Acutalibacteraceae;g__Ruminococcus_E;s__Ruminococcus_E bromii_B	Ruminococcus_E bromii_B	control vs post-covid	0.560303	1	1	Higher in left group	0.330273	0.74254	0.886596	Higher in left group	neither_q_sig
d__Bacteria;p__Actinomycetota;c__Actinomycetes;o__Actinomycetales;f__Bifidobacteriaceae;g__Bifidobacterium_388775;s__Bifidobacterium faecale	Bifidobacterium faecale	control vs post-covid	0.520692	1	1	Higher in left group	0.366606	0.75035	0.88995	Higher in left group	neither_q_sig
d__Bacteria;p__Bacillota_A_368345;c__Clostridia_258483;o__Oscillospirales;f__Oscillospiraceae_88309;g__Evtepia;s__	Evtepia	control vs post-covid	0.308944	1	1	Higher in left group	0.0911239	0.754442	0.890661	Higher in left group	neither_q_sig
d__Bacteria;p__Bacteroidota;c__Bacteroidia;o__Bacteroidales;f__Bacteroidaceae;g__Phocaeicola_A;s__Phocaeicola_A plebeius	Phocaeicola_A plebeius	control vs post-covid	0.133226	1	1	Higher in left group	0.0629839	0.768513	0.897379	Higher in left group	neither_q_sig
d__Bacteria;p__Bacteroidota;c__Bacteroidia;o__Bacteroidales;f__Muribaculaceae;g__JAGBWK01;s__JAGBWK01 sp004102805	JAGBWK01 sp004102805	control vs post-covid	0.868353	1	1	Higher in left group	0.605192	0.784608	0.903273	Higher in left group	neither_q_sig
d__Bacteria;p__Bacillota_A_368345;c__Clostridia_258483;o__Peptostreptococcales;f__Peptostreptococcaceae_256921;g__Romboutsia_B;s__Romboutsia_B ilealis	Romboutsia_B ilealis	control vs post-covid	0.41828	1	1	Higher in left group	0.227147	0.791728	0.906753	Higher in left group	neither_q_sig
d__Bacteria;p__Bacillota_A_368345;c__Clostridia_258483;o__Lachnospirales;f__Lachnospiraceae;g__Acetatifactor;s__Acetatifactor acetigignens	Acetatifactor acetigignens	control vs post-covid	0.241448	1	1	Higher in left group	0.083638	0.79771	0.910139	Higher in left group	neither_q_sig
d__Bacteria;p__Bacillota_A_368345;c__Clostridia_258483;o__Lachnospirales;f__Lachnospiraceae;g__Butyribacter;s__Butyribacter sp003529475	Butyribacter sp003529475	control vs post-covid	-0.0328572	1	1	Higher in right group	-0.251627	0.799939	0.910645	Higher in right group	neither_q_sig
d__Bacteria;p__Bacteroidota;c__Bacteroidia;o__Bacteroidales;f__Bacteroidaceae;g__Paraprevotella;s__Paraprevotella clara	Paraprevotella clara	control vs post-covid	-0.0196252	1	1	Higher in right group	-0.0930805	0.81992	0.925913	Higher in right group	neither_q_sig
d__Bacteria;p__Bacillota_A_368345;c__Clostridia_258483;o__Lachnospirales;f__Lachnospiraceae;g__Agathobacter_164117;s__Agathobacter faecis	Agathobacter faecis	control vs post-covid	0.0404624	1	1	Higher in left group	-0.187352	0.829132	0.931404	Higher in right group	neither_q_sig
d__Bacteria;p__Bacteroidota;c__Bacteroidia;o__Bacteroidales;f__Bacteroidaceae;g__Phocaeicola_A;s__Phocaeicola_A dorei	Phocaeicola_A dorei	control vs post-covid	-0.206789	1	1	Higher in right group	-0.321057	0.83529	0.932475	Higher in right group	neither_q_sig
d__Bacteria;p__Bacillota_A_368345;c__Clostridia_258483;o__Oscillospirales;f__Acutalibacteraceae;g__UMGS1071;s__UMGS1071 sp900548305	UMGS1071 sp900548305	control vs post-covid	0.0635022	1	1	Higher in left group	-0.129152	0.838703	0.933927	Higher in right group	neither_q_sig
d__Bacteria;p__Bacillota_A_368345;c__Clostridia_258483;o__TANB77;f__CAG-508;g__CAG-273;s__	CAG-273	control vs post-covid	-0.0628318	1	1	Higher in right group	-0.274273	0.845169	0.937035	Higher in right group	neither_q_sig
d__Bacteria;p__Bacillota_A_368345;c__Clostridia_258483;o__Oscillospirales;f__Ruminococcaceae;g__Gemmiger_A_73129;s__Gemmiger_A_73129 qucibialis	Gemmiger_A_73129 qucibialis	control vs post-covid	0.131267	1	1	Higher in left group	-0.0596963	0.855341	0.944689	Higher in right group	neither_q_sig
d__Bacteria;p__Bacillota_A_368345;c__Clostridia_258483;o__Lachnospirales;f__Lachnospiraceae;g__Eubacterium_J;s__Eubacterium_J plexicaudatum	Eubacterium_J plexicaudatum	control vs post-covid	0.16008	1	1	Higher in left group	-0.00254724	0.873724	0.951393	Higher in right group	neither_q_sig
d__Bacteria;p__Bacteroidota;c__Bacteroidia;o__Bacteroidales;f__Bacteroidaceae;g__Bacteroides_H_857956;s__Bacteroides_H_857956 xylanisolvens	Bacteroides_H_857956 xylanisolvens	control vs post-covid	-0.100192	1	1	Higher in right group	-0.166887	0.882472	0.951393	Higher in right group	neither_q_sig
d__Bacteria;p__Bacillota_I;c__Bacilli_A;o__Lactobacillales;f__Streptococcaceae;g__Streptococcus;s__Streptococcus thermophilus	Streptococcus thermophilus	control vs post-covid	0.05076	1	1	Higher in left group	-0.167973	0.904996	0.955585	Higher in right group	neither_q_sig
d__Bacteria;p__Bacillota_A_368345;c__Clostridia_258483;o__Oscillospirales;f__Oscillospiraceae_88309;g__Hominicoprocola;s__Hominicoprocola sp900317525	Hominicoprocola sp900317525	control vs post-covid	0.0468251	1	1	Higher in left group	-0.102748	0.943722	0.971869	Higher in right group	neither_q_sig
d__Bacteria;p__Bacillota_A_368345;c__Clostridia_258483;o__Oscillospirales;f__Acutalibacteraceae;g__CAG-217;s__	CAG-217	control vs post-covid	0.236238	1	1	Higher in left group	0.1136	0.950733	0.972049	Higher in left group	neither_q_sig
d__Bacteria;p__Bacteroidota;c__Bacteroidia;o__Bacteroidales;f__Marinifilaceae;g__Odoribacter_865974;s__Odoribacter splanchnicus	Odoribacter splanchnicus	control vs post-covid	0.139834	1	1	Higher in left group	-0.0228701	0.95503	0.972458	Higher in right group	neither_q_sig
d__Bacteria;p__Bacillota_A_368345;c__Clostridia_258483;o__TANB77;f__CAG-508;g__;s__	CAG-508	control vs post-covid	0.0661323	1	1	Higher in left group	-0.111129	0.966601	0.976172	Higher in right group	neither_q_sig
d__Bacteria;p__Bacillota_A_368345;c__Clostridia_258483;o__Oscillospirales;f__Ruminococcaceae;g__Ruminococcus_C_58660;s__Ruminococcus_C_58660 sp000433635	Ruminococcus_C_58660 sp000433635	control vs post-covid	0.286995	1	1	Higher in left group	0.0454696	0.994806	0.99676	Higher in left group	neither_q_sig
d__Bacteria;p__Bacillota_A_368345;c__Clostridia_258483;o__Lachnospirales;f__Lachnospiraceae;g__Enterocloster;s__	Enterocloster	control vs post-covid	-0.709344	1	1	Higher in right group					neither_q_sig
d__Bacteria;p__Bacillota_A_368345;c__Clostridia_258483;o__Christensenellales;f__Aristaeellaceae;g__SFMI01;s__SFMI01 sp004556155	SFMI01 sp004556155	control vs post-covid	-0.503665	1	1	Higher in right group					neither_q_sig
d__Bacteria;p__Bacteroidota;c__Bacteroidia;o__Bacteroidales;f__Bacteroidaceae;g__Bacteroides_H_857956;s__Bacteroides_H_857956 kribbi	Bacteroides_H_857956 kribbi	control vs post-covid	0.0123452	1	1	Higher in left group					neither_q_sig
d__Bacteria;p__Actinomycetota;c__Actinomycetes;o__Actinomycetales;f__Bifidobacteriaceae;g__Bifidobacterium_388775;s__Bifidobacterium bifidum	Bifidobacterium bifidum	control vs post-covid	0.528294	1	1	Higher in left group					neither_q_sig
d__Bacteria;p__Actinomycetota;c__Coriobacteriia;o__Coriobacteriales;f__Eggerthellaceae;g__Eggerthella;s__Eggerthella sinensis	Eggerthella sinensis	control vs post-covid	-0.0719262	1	1	Higher in right group					neither_q_sig
d__Bacteria;p__Actinomycetota;c__Coriobacteriia;o__Coriobacteriales;f__Eggerthellaceae;g__Ellagibacter;s__Ellagibacter isourolithinifaciens	Ellagibacter isourolithinifaciens	control vs post-covid	0.429529	1	1	Higher in left group					neither_q_sig
d__Bacteria;p__Actinomycetota;c__Coriobacteriia;o__Coriobacteriales;f__Eggerthellaceae;g__Gordonibacter;s__Gordonibacter urolithinfaciens	Gordonibacter urolithinfaciens	control vs post-covid	0.0281935	1	1	Higher in left group					neither_q_sig
d__Bacteria;p__Actinomycetota;c__Coriobacteriia;o__Coriobacteriales;f__Eggerthellaceae;g__Raoultibacter;s__Raoultibacter phocaeensis	Raoultibacter phocaeensis	control vs post-covid	0.575311	1	1	Higher in left group					neither_q_sig
d__Bacteria;p__Actinomycetota;c__Coriobacteriia;o__Coriobacteriales;f__Eggerthellaceae;g__Xiamenia;s__Xiamenia xianingshaonis	Xiamenia xianingshaonis	control vs post-covid	0.12353	1	1	Higher in left group					neither_q_sig
d__Bacteria;p__Bacillota_A_368345;c__Clostridia_258483;o__;f__;g__;s__	Clostridia_258483	control vs post-covid	-0.374624	1	1	Higher in right group					neither_q_sig
d__Bacteria;p__Bacillota_A_368345;c__Clostridia_258483;o__Christensenellales;f__;g__;s__	Christensenellales	control vs post-covid	0.133953	1	1	Higher in left group					neither_q_sig
d__Bacteria;p__Bacillota_A_368345;c__Clostridia_258483;o__Christensenellales;f__CAG-138;g__PeH17;s__PeH17 sp900542285	PeH17 sp900542285	control vs post-covid	0.317021	1	1	Higher in left group					neither_q_sig
d__Bacteria;p__Bacillota_A_368345;c__Clostridia_258483;o__Christensenellales;f__Christensenellaceae;g__;s__	Christensenellaceae	control vs post-covid	-0.145732	1	1	Higher in right group					neither_q_sig
d__Bacteria;p__Bacillota_A_368345;c__Clostridia_258483;o__Clostridiales;f__Clostridiaceae_222000;g__Clostridium_T;s__Clostridium_T disporicum_B	Clostridium_T disporicum_B	control vs post-covid	0.754941	1	1	Higher in left group					neither_q_sig
d__Bacteria;p__Bacillota_A_368345;c__Clostridia_258483;o__Lachnospirales;f__;g__;s__	Lachnospirales	control vs post-covid	-0.245319	1	1	Higher in right group					neither_q_sig
d__Bacteria;p__Bacillota_A_368345;c__Clostridia_258483;o__Lachnospirales;f__Anaerotignaceae;g__;s__	Anaerotignaceae	control vs post-covid	0.0961998	1	1	Higher in left group					neither_q_sig
d__Bacteria;p__Bacillota_A_368345;c__Clostridia_258483;o__Lachnospirales;f__Anaerotignaceae;g__Anaerotignum_189125;s__Anaerotignum lactatifermentans	Anaerotignum lactatifermentans	control vs post-covid	-0.163935	1	1	Higher in right group					neither_q_sig
d__Bacteria;p__Bacillota_A_368345;c__Clostridia_258483;o__Lachnospirales;f__Lachnospiraceae;g__Anaerostipes;s__Anaerostipes caccae	Anaerostipes caccae	control vs post-covid	-0.32159	1	1	Higher in right group					neither_q_sig
d__Bacteria;p__Bacillota_A_368345;c__Clostridia_258483;o__Lachnospirales;f__Lachnospiraceae;g__Bariatricus;s__Bariatricus comes	Bariatricus comes	control vs post-covid	0.323831	1	1	Higher in left group					neither_q_sig
d__Bacteria;p__Bacillota_A_368345;c__Clostridia_258483;o__Lachnospirales;f__Lachnospiraceae;g__Blautia_A_141780;s__Blautia_A_141780 stercoris	Blautia_A_141780 stercoris	control vs post-covid	0.48419	1	1	Higher in left group					neither_q_sig
d__Bacteria;p__Bacillota_A_368345;c__Clostridia_258483;o__Lachnospirales;f__Lachnospiraceae;g__Blautia_A_141781;s__Blautia_A_141781 ammoniilytica	Blautia_A_141781 ammoniilytica	control vs post-covid	0.413095	1	1	Higher in left group					neither_q_sig
d__Bacteria;p__Bacillota_A_368345;c__Clostridia_258483;o__Lachnospirales;f__Lachnospiraceae;g__Brotaphodocola;s__	Brotaphodocola	control vs post-covid	0.425851	1	1	Higher in left group					neither_q_sig
d__Bacteria;p__Bacillota_A_368345;c__Clostridia_258483;o__Lachnospirales;f__Lachnospiraceae;g__Butyribacter;s__Butyribacter intestini	Butyribacter intestini	control vs post-covid	-0.382803	1	1	Higher in right group					neither_q_sig
d__Bacteria;p__Bacillota_A_368345;c__Clostridia_258483;o__Lachnospirales;f__Lachnospiraceae;g__Butyrivibrio_A_180067;s__Butyrivibrio_A_180067 crossotus	Butyrivibrio_A_180067 crossotus	control vs post-covid	-0.858227	1	1	Higher in right group					neither_q_sig
d__Bacteria;p__Bacillota_A_368345;c__Clostridia_258483;o__Lachnospirales;f__Lachnospiraceae;g__Catenibacillus;s__Catenibacillus scindens	Catenibacillus scindens	control vs post-covid	0.354143	1	1	Higher in left group					neither_q_sig
d__Bacteria;p__Bacillota_A_368345;c__Clostridia_258483;o__Lachnospirales;f__Lachnospiraceae;g__Clostridium_AP_143938;s__	Clostridium_AP_143938	control vs post-covid	-0.755083	1	1	Higher in right group					neither_q_sig
d__Bacteria;p__Bacillota_A_368345;c__Clostridia_258483;o__Lachnospirales;f__Lachnospiraceae;g__COE1;s__	COE1	control vs post-covid	-0.243436	1	1	Higher in right group					neither_q_sig
d__Bacteria;p__Bacillota_A_368345;c__Clostridia_258483;o__Lachnospirales;f__Lachnospiraceae;g__Coprococcus_A_121497;s__Coprococcus_A_121497 sp000154245	Coprococcus_A_121497 sp000154245	control vs post-covid	0.216304	1	1	Higher in left group					neither_q_sig
d__Bacteria;p__Bacillota_A_368345;c__Clostridia_258483;o__Lachnospirales;f__Lachnospiraceae;g__Eisenbergiella;s__Eisenbergiella porci	Eisenbergiella porci	control vs post-covid	-0.702867	1	1	Higher in right group					neither_q_sig
d__Bacteria;p__Bacillota_A_368345;c__Clostridia_258483;o__Lachnospirales;f__Lachnospiraceae;g__Eisenbergiella;s__Eisenbergiella tayi	Eisenbergiella tayi	control vs post-covid	-0.184719	1	1	Higher in right group					neither_q_sig
d__Bacteria;p__Bacillota_A_368345;c__Clostridia_258483;o__Lachnospirales;f__Lachnospiraceae;g__Enterocloster;s__Enterocloster bolteae	Enterocloster bolteae	control vs post-covid	-0.149894	1	1	Higher in right group					neither_q_sig
d__Bacteria;p__Bacillota_A_368345;c__Clostridia_258483;o__Lachnospirales;f__Lachnospiraceae;g__Eubacterium_G_180878;s__Eubacterium_G_180878 ventriosum	Eubacterium_G_180878 ventriosum	control vs post-covid	0.697539	1	1	Higher in left group					neither_q_sig
d__Bacteria;p__Bacillota_A_368345;c__Clostridia_258483;o__Lachnospirales;f__Lachnospiraceae;g__Eubacterium_I;s__	Eubacterium_I	control vs post-covid	0.353591	1	1	Higher in left group					neither_q_sig
d__Bacteria;p__Bacillota_A_368345;c__Clostridia_258483;o__Lachnospirales;f__Lachnospiraceae;g__Eubacterium_I;s__Eubacterium_I ramulus	Eubacterium_I ramulus	control vs post-covid	0.630459	1	1	Higher in left group					neither_q_sig
d__Bacteria;p__Bacillota_A_368345;c__Clostridia_258483;o__Lachnospirales;f__Lachnospiraceae;g__Howardella;s__	Howardella	control vs post-covid	0.0731005	1	1	Higher in left group					neither_q_sig
d__Bacteria;p__Bacillota_A_368345;c__Clostridia_258483;o__Lachnospirales;f__Lachnospiraceae;g__Hungatella_A_128155;s__Hungatella_A_128155 effluvii	Hungatella_A_128155 effluvii	control vs post-covid	-0.0748158	1	1	Higher in right group					neither_q_sig
d__Bacteria;p__Bacillota_A_368345;c__Clostridia_258483;o__Lachnospirales;f__Lachnospiraceae;g__Lachnoclostridium_A_130679;s__Lachnoclostridium_A_130679 sp002160755	Lachnoclostridium_A_130679 sp002160755	control vs post-covid		1	1						neither_q_sig
d__Bacteria;p__Bacillota_A_368345;c__Clostridia_258483;o__Lachnospirales;f__Lachnospiraceae;g__Lachnospira;s__	Lachnospira	control vs post-covid	0.188504	1	1	Higher in left group					neither_q_sig
d__Bacteria;p__Bacillota_A_368345;c__Clostridia_258483;o__Lachnospirales;f__Lachnospiraceae;g__Lachnospira;s__Lachnospira sp000436535	Lachnospira sp000436535	control vs post-covid	-0.217716	1	1	Higher in right group					neither_q_sig
d__Bacteria;p__Bacillota_A_368345;c__Clostridia_258483;o__Lachnospirales;f__Lachnospiraceae;g__Lachnospira;s__Lachnospira sp000437735	Lachnospira sp000437735	control vs post-covid	0.375257	1	1	Higher in left group					neither_q_sig
d__Bacteria;p__Bacillota_A_368345;c__Clostridia_258483;o__Lachnospirales;f__Lachnospiraceae;g__Laedolimicola;s__	Laedolimicola	control vs post-covid	-0.0655222	1	1	Higher in right group					neither_q_sig
d__Bacteria;p__Bacillota_A_368345;c__Clostridia_258483;o__Lachnospirales;f__Lachnospiraceae;g__Lientehia;s__Lientehia sp902363445	Lientehia sp902363445	control vs post-covid	-0.363947	1	1	Higher in right group					neither_q_sig
d__Bacteria;p__Bacillota_A_368345;c__Clostridia_258483;o__Lachnospirales;f__Lachnospiraceae;g__Mediterraneibacter_A_155507;s__Mediterraneibacter_A_155507 torques	Mediterraneibacter_A_155507 torques	control vs post-covid	-0.0933995	1	1	Higher in right group					neither_q_sig
d__Bacteria;p__Bacillota_A_368345;c__Clostridia_258483;o__Lachnospirales;f__Lachnospiraceae;g__Mediterraneibacter_A_155590;s__Mediterraneibacter_A_155590 butyricigenes	Mediterraneibacter_A_155590 butyricigenes	control vs post-covid	0.366477	1	1	Higher in left group					neither_q_sig
d__Bacteria;p__Bacillota_A_368345;c__Clostridia_258483;o__Lachnospirales;f__Lachnospiraceae;g__Muricoprocola;s__Muricoprocola aceti	Muricoprocola aceti	control vs post-covid	0.746957	1	1	Higher in left group					neither_q_sig
d__Bacteria;p__Bacillota_A_368345;c__Clostridia_258483;o__Lachnospirales;f__Lachnospiraceae;g__Roseburia_A_166204;s__Roseburia_A_166204 hominis	Roseburia_A_166204 hominis	control vs post-covid	-0.385234	1	1	Higher in right group					neither_q_sig
d__Bacteria;p__Bacillota_A_368345;c__Clostridia_258483;o__Lachnospirales;f__Lachnospiraceae;g__Scatomonas;s__	Scatomonas	control vs post-covid	0.451097	1	1	Higher in left group					neither_q_sig
d__Bacteria;p__Bacillota_A_368345;c__Clostridia_258483;o__Lachnospirales;f__Lachnospiraceae;g__Scatomonas;s__Scatomonas hejianensis	Scatomonas hejianensis	control vs post-covid	0.792537	1	1	Higher in left group					neither_q_sig
d__Bacteria;p__Bacillota_A_368345;c__Clostridia_258483;o__Lachnospirales;f__Lachnospiraceae;g__Schaedlerella;s__Schaedlerella glycyrrhizinilytica_A	Schaedlerella glycyrrhizinilytica_A	control vs post-covid	0.481317	1	1	Higher in left group					neither_q_sig
d__Bacteria;p__Bacillota_A_368345;c__Clostridia_258483;o__Lachnospirales;f__Lachnospiraceae;g__Schaedlerella;s__Schaedlerella hominis	Schaedlerella hominis	control vs post-covid	0.390824	1	1	Higher in left group					neither_q_sig
d__Bacteria;p__Bacillota_A_368345;c__Clostridia_258483;o__Lachnospirales;f__Lachnospiraceae;g__Ventrisoma;s__Ventrisoma faecale	Ventrisoma faecale	control vs post-covid	0.131495	1	1	Higher in left group					neither_q_sig
d__Bacteria;p__Bacillota_A_368345;c__Clostridia_258483;o__Monoglobales;f__Monoglobaceae;g__;s__	Monoglobaceae	control vs post-covid	0.707701	1	1	Higher in left group					neither_q_sig
d__Bacteria;p__Bacillota_A_368345;c__Clostridia_258483;o__Oscillospirales;f__Acutalibacteraceae;g__Anaeromassilibacillus;s__Anaeromassilibacillus sp001305115	Anaeromassilibacillus sp001305115	control vs post-covid	0.284195	1	1	Higher in left group					neither_q_sig
d__Bacteria;p__Bacillota_A_368345;c__Clostridia_258483;o__Oscillospirales;f__Acutalibacteraceae;g__CAG-488;s__CAG-488 sp002449395	CAG-488 sp002449395	control vs post-covid	-0.536444	1	1	Higher in right group					neither_q_sig
d__Bacteria;p__Bacillota_A_368345;c__Clostridia_258483;o__Oscillospirales;f__Acutalibacteraceae;g__Caproicibacterium;s__	Caproicibacterium	control vs post-covid	-0.47244	1	1	Higher in right group					neither_q_sig
d__Bacteria;p__Bacillota_A_368345;c__Clostridia_258483;o__Oscillospirales;f__Acutalibacteraceae;g__Clostridium_A_51961;s__	Clostridium_A_51961	control vs post-covid	-0.133677	1	1	Higher in right group					neither_q_sig
d__Bacteria;p__Bacillota_A_368345;c__Clostridia_258483;o__Oscillospirales;f__Acutalibacteraceae;g__Hydrogeniiclostridium;s__	Hydrogeniiclostridium	control vs post-covid	-0.105866	1	1	Higher in right group					neither_q_sig
d__Bacteria;p__Bacillota_A_368345;c__Clostridia_258483;o__Oscillospirales;f__Acutalibacteraceae;g__RUG762;s__	RUG762	control vs post-covid	-0.212262	1	1	Higher in right group					neither_q_sig
d__Bacteria;p__Bacillota_A_368345;c__Clostridia_258483;o__Oscillospirales;f__Acutalibacteraceae;g__UBA5905;s__UBA5905 sp002437905	UBA5905 sp002437905	control vs post-covid	-0.571768	1	1	Higher in right group					neither_q_sig
d__Bacteria;p__Bacillota_A_368345;c__Clostridia_258483;o__Oscillospirales;f__Acutalibacteraceae;g__UBA737;s__UBA737 sp900547445	UBA737 sp900547445	control vs post-covid	0.44574	1	1	Higher in left group					neither_q_sig
d__Bacteria;p__Bacillota_A_368345;c__Clostridia_258483;o__Oscillospirales;f__Butyricicoccaceae;g__Agathobaculum;s__Agathobaculum ammoniilyticum	Agathobaculum ammoniilyticum	control vs post-covid	0.0144476	1	1	Higher in left group					neither_q_sig
d__Bacteria;p__Bacillota_A_368345;c__Clostridia_258483;o__Oscillospirales;f__Butyricicoccaceae;g__Pseudobutyricicoccus;s__Pseudobutyricicoccus sp003477405	Pseudobutyricicoccus sp003477405	control vs post-covid	-0.27197	1	1	Higher in right group					neither_q_sig
d__Bacteria;p__Bacillota_A_368345;c__Clostridia_258483;o__Oscillospirales;f__CAG-272;g__Avispirillum;s__	Avispirillum	control vs post-covid	0.150991	1	1	Higher in left group					neither_q_sig
d__Bacteria;p__Bacillota_A_368345;c__Clostridia_258483;o__Oscillospirales;f__CAG-272;g__Avispirillum;s__Avispirillum sp011957885	Avispirillum sp011957885	control vs post-covid	0.775948	1	1	Higher in left group					neither_q_sig
d__Bacteria;p__Bacillota_A_368345;c__Clostridia_258483;o__Oscillospirales;f__CAG-382;g__SFLA01;s__SFLA01 sp004553575	SFLA01 sp004553575	control vs post-covid	-0.84468	1	1	Higher in right group					neither_q_sig
d__Bacteria;p__Bacillota_A_368345;c__Clostridia_258483;o__Oscillospirales;f__Oscillospiraceae_88309;g__Intestinimonas;s__Intestinimonas butyriciproducens	Intestinimonas butyriciproducens	control vs post-covid	-0.172576	1	1	Higher in right group					neither_q_sig
d__Bacteria;p__Bacillota_A_368345;c__Clostridia_258483;o__Oscillospirales;f__Oscillospiraceae_88309;g__Lawsonibacter;s__Lawsonibacter faecis	Lawsonibacter faecis	control vs post-covid	0.153096	1	1	Higher in left group					neither_q_sig
d__Bacteria;p__Bacillota_A_368345;c__Clostridia_258483;o__Oscillospirales;f__Oscillospiraceae_88309;g__Lawsonibacter;s__Lawsonibacter sp000492175	Lawsonibacter sp000492175	control vs post-covid	-0.510343	1	1	Higher in right group					neither_q_sig
d__Bacteria;p__Bacillota_A_368345;c__Clostridia_258483;o__Oscillospirales;f__Oscillospiraceae_88309;g__Onthomonas;s__	Onthomonas	control vs post-covid	0.254999	1	1	Higher in left group					neither_q_sig
d__Bacteria;p__Bacillota_A_368345;c__Clostridia_258483;o__Oscillospirales;f__Oscillospiraceae_88309;g__Pseudoflavonifractor_A_81068;s__Pseudoflavonifractor capillosus	Pseudoflavonifractor capillosus	control vs post-covid	0.0920286	1	1	Higher in left group					neither_q_sig
d__Bacteria;p__Bacillota_A_368345;c__Clostridia_258483;o__Oscillospirales;f__Oscillospiraceae_88309;g__WQUU01;s__WQUU01 sp009781925	WQUU01 sp009781925	control vs post-covid	-0.415318	1	1	Higher in right group					neither_q_sig
d__Bacteria;p__Bacillota_A_368345;c__Clostridia_258483;o__Oscillospirales;f__Oscillospiraceae_88309;g__WRMH01;s__	WRMH01	control vs post-covid	-0.458744	1	1	Higher in right group					neither_q_sig
d__Bacteria;p__Bacillota_A_368345;c__Clostridia_258483;o__Oscillospirales;f__Ruminococcaceae;g__;s__	Ruminococcaceae	control vs post-covid	0.723032	1	1	Higher in left group					neither_q_sig
d__Bacteria;p__Bacillota_A_368345;c__Clostridia_258483;o__Oscillospirales;f__Ruminococcaceae;g__Anaerofilum_74150;s__	Anaerofilum_74150	control vs post-covid	0.198335	1	1	Higher in left group					neither_q_sig
d__Bacteria;p__Bacillota_A_368345;c__Clostridia_258483;o__Oscillospirales;f__Ruminococcaceae;g__Anaerotruncus;s__	Anaerotruncus	control vs post-covid	-0.0159024	1	1	Higher in right group					neither_q_sig
d__Bacteria;p__Bacillota_A_368345;c__Clostridia_258483;o__Oscillospirales;f__Ruminococcaceae;g__Anaerotruncus;s__Anaerotruncus massiliensis_A	Anaerotruncus massiliensis_A	control vs post-covid	0.170531	1	1	Higher in left group					neither_q_sig
d__Bacteria;p__Bacillota_A_368345;c__Clostridia_258483;o__Oscillospirales;f__Ruminococcaceae;g__Bittarella;s__Bittarella massiliensis	Bittarella massiliensis	control vs post-covid	-0.154532	1	1	Higher in right group					neither_q_sig
d__Bacteria;p__Bacillota_A_368345;c__Clostridia_258483;o__Oscillospirales;f__Ruminococcaceae;g__Merdimmobilis;s__	Merdimmobilis	control vs post-covid	-0.190482	1	1	Higher in right group					neither_q_sig
d__Bacteria;p__Bacillota_A_368345;c__Clostridia_258483;o__Oscillospirales;f__Ruminococcaceae;g__Merdimmobilis;s__Merdimmobilis hominis	Merdimmobilis hominis	control vs post-covid	-0.329783	1	1	Higher in right group					neither_q_sig
d__Bacteria;p__Bacillota_A_368345;c__Clostridia_258483;o__Oscillospirales;f__Ruminococcaceae;g__Metaruminococcus_A;s__Metaruminococcus_A gallistercoris	Metaruminococcus_A gallistercoris	control vs post-covid	0.741111	1	1	Higher in left group					neither_q_sig
d__Bacteria;p__Bacillota_A_368345;c__Clostridia_258483;o__Oscillospirales;f__Ruminococcaceae;g__Paludihabitans;s__Paludihabitans psychrotolerans	Paludihabitans psychrotolerans	control vs post-covid	-0.266769	1	1	Higher in right group					neither_q_sig
d__Bacteria;p__Bacillota_A_368345;c__Clostridia_258483;o__Oscillospirales;f__Ruminococcaceae;g__Pygmaiobacter;s__	Pygmaiobacter	control vs post-covid	0.270499	1	1	Higher in left group					neither_q_sig
d__Bacteria;p__Bacillota_A_368345;c__Clostridia_258483;o__Oscillospirales;f__Ruminococcaceae;g__Ruthenibacterium;s__	Ruthenibacterium	control vs post-covid	0.240973	1	1	Higher in left group					neither_q_sig
d__Bacteria;p__Bacillota_A_368345;c__Clostridia_258483;o__Oscillospirales;f__Ruminococcaceae;g__Soleaferrea;s__	Soleaferrea	control vs post-covid	0.711214	1	1	Higher in left group					neither_q_sig
d__Bacteria;p__Bacillota_A_368345;c__Clostridia_258483;o__Oscillospirales;f__UBA644;g__UBA644;s__UBA644 sp002299265	UBA644 sp002299265	control vs post-covid	-0.442523	1	1	Higher in right group					neither_q_sig
d__Bacteria;p__Bacillota_A_368345;c__Clostridia_258483;o__Peptostreptococcales;f__Anaerovoracaceae;g__Emergencia;s__Emergencia timonensis	Emergencia timonensis	control vs post-covid	0.17124	1	1	Higher in left group					neither_q_sig
d__Bacteria;p__Bacillota_A_368345;c__Clostridia_258483;o__Peptostreptococcales;f__Anaerovoracaceae;g__Eubacterium_N_234271;s__	Eubacterium_N_234271	control vs post-covid	-0.28457	1	1	Higher in right group					neither_q_sig
d__Bacteria;p__Bacillota_A_368345;c__Clostridia_258483;o__Peptostreptococcales;f__Anaerovoracaceae;g__Lentihominibacter;s__	Lentihominibacter	control vs post-covid	0.796034	1	1	Higher in left group					neither_q_sig
[truncated: 422 more rows]

## Sheet: S7. Multivar_group_sep
analysis_family	model	branch	contrast	samples_used	features_used	main_metric	main_metric_name	secondary_metric	secondary_metric_name	final_setting
[truncated: 12 more rows]

[truncated: 1 more sheets: S8. Multivar_regression]
